# Supplementary material for: Evolutionary diversity and novelty of DNA repair genes in asexual Bdelloid rotifers
Source: BMC Evol Biol. 2018 Nov 28;18:177. doi: 10.1186/s12862-018-1288-9 (PMC6264785; doi:10.1186/s12862-018-1288-9)
Supplement: Supplementary file 1 — All Examined DNA Damage Response Genes. This Excel file is a table containing all gene names, A. vaga genome accession numbers, genome coordinates, expression levels, and results of differential expression significance tests. (XLSX 132 kb) [file 12862_2018_1288_MOESM1_ESM.xlsx]

## Sheet: Sheet1
Pathway	Gene Name	Alternate Gene Name	Gene Description	KEGG Orthology Identifier	A. vaga transcript	Comment	Pair Designation	Genome scaffold	Start Site	End Site	CDS nt length	Alternate Coordinates	HvE EBSeq	HvE DESeq2	HvEedgeR	HvE voom	HvR EBSeq	HvR DESeq2	HvR edgeR	HvR voom	EvR EBSeq	EvR DESeq2	EvR edgeR	EvR voom	EBSeq HvEvR MAP	EBSeq HvEvR PPDE	Hyd1	Hyd2	Hyd3	Ent1	Ent2	Ent3	Rec1	Rec2	Rec3	AvgHyd	AvgEnt	AvgRec
Direct Reversal	ALKBH1		alkylated DNA repair protein	K10765	GSADVT00034180001			167	199411	200601	867		1	0.31513	0.07823	0.0675845	1	0.976136	0.96656	0.78147	1	0.249488	0.155034	0.0822573	Pattern1	1	24.1562	41.8867	38.5589	41.5074	50.1669	53.87	35.6324	34.6852	32.5197	34.8673	48.5148	34.2791
Direct Reversal	MGMT		O 6 methylguanine DNA methyltransferase	K00567	GSADVT00041195001			226	210325	211711	549		0.265502	0.092569	0.0142767	0.0214748	0.563701	0.0194801	0.00195428	0.0224963	0.912398	0.47169	0.224442	0.259713	Pattern1	0.438317	138.635	132.882	194.879	185.691	211.816	270.547	402.041	260.139	185.431	155.465	222.685	282.537
Direct Reversal	PHRB		deoxyribodipyrimidine photo lyase	K01669	GSADVT00007960001			27	222809	225511	1344		0.91541	0.737588	0.692104	0.598405	0	5.4914e-05	2.24731e-05	0.000495844	0.000634789	0.00467211	0.00161427	0.00420581	Pattern2	0	409.142	416.773	356.117	370.071	301.971	434.671	245.05	178.561	158.184	394.011	368.904	193.932
Direct Reversal	PHRB		deoxyribodipyrimidine photo lyase	K01669	GSADVT00020020001	d		91	54363	58202	1224		0.905125	0.887596	0.697635	0.74011	0	0.000151386	4.68625e-05	0.000508618	0.00451827	0.00345784	0.000808905	0.00498863	Pattern2	0	164.934	198.023	168.054	167.384	144.235	244.438	104.497	81.3292	81.5622	177.004	185.352	89.1295
Direct Reversal	PHRB		deoxyribodipyrimidine photo lyase	K01669	GSADVT00011541001			43	419249	421745	1542		1	0.224652	0.151093	0.0842856	0	5.20994e-08	1.45095e-07	3.48094e-05	0	0.000683499	0.00103403	0.000775613	Pattern2	0	374.935	354.347	374.917	324.402	289.218	302.761	171.123	178.207	145.28	368.066	305.46	164.87
Direct Reversal	PHRB		deoxyribodipyrimidine photo lyase	K01669	GSADVT00027943001			115	301556	303927	1542		1	0.122249	0.0832877	0.0413152	0	1.64076e-07	1.57996e-07	8.83537e-05	0	0.00137059	0.00101212	0.00132658	Pattern5	0	465.279	441.501	479.631	394.331	355.148	359.241	222.178	213.887	150.857	462.137	369.573	195.641
Base Excision Repair	AlkD		DNA alkylation repair enzyme	NA	GSADVT00061821001			603	3527	4279	753		0.729532	0.480407	0.201953	0.257607	1	0.0494723	0.0154124	0.0145713	0.0248084	0.0206004	0.00385623	0.0159613	Pattern2	0.000331	64.0663	64.3034	64.6122	81.9224	54.6261	104.149	50.4232	31.6691	35.5918	64.3273	80.2325	39.228
Base Excision Repair	AlkD		DNA alkylation repair enzyme	NA	GSADVT00053068001			395	84462	85214	753		1	0.0291599	0.00101158	0.00353534	0.899716	0.800158	0.824046	0.744873	1.21593e-05	0.0249264	0.0082031	0.0067616	Pattern3	1e-06	52.5134	59.9125	67.7385	104.861	86.9559	101.754	68.5756	52.7818	44.6696	60.0548	97.857	55.3423
Base Excision Repair	APEX1		AP endonuclease 1	K10771	GSADVT00003766001			11	526106	528428	1074		0.000145078	0.0184874	0.00118819	0.00327655	1	0.207781	0.0777628	0.0282923	0.516746	0.411583	0.457435	0.319161	Pattern5	0.000107	224.6	181.832	208.228	319.88	259.508	332.701	259.868	256.128	252.92	204.887	304.03	256.305
Base Excision Repair	APEX1		AP endonuclease 1	K10771	GSADVT00018677001			82	267762	270121	1080		1	0.0577454	0.00747638	0.0063025	1	0.261591	0.109511	0.0416716	0.89053	0.637086	0.712373	0.608702	Pattern4	0.003597	227.015	224.036	218.004	286.346	281.18	332.892	301.511	253.594	259.092	223.018	300.139	271.399
Base Excision Repair	APEX1		AP endonuclease 1	K10771	GSADVT00028290001			118	187345	188805	1059		0.935538	0.600784	0.313381	0.25329	0	0.00357444	0.00188122	0.00264845	4.52995e-06	0.00380563	0.00164154	0.00277705	Pattern2	0	240.438	221.754	225.121	225.549	247.49	294.489	166.061	127.845	116.344	229.104	255.843	136.75
Base Excision Repair	APEX1		AP endonuclease 1	K10771	GSADVT00048037001			307	152603	154141	1059		0.914979	0.835665	0.600364	0.539939	0.000169396	0.00230228	0.000572435	0.00331447	0.000144184	0.00370866	0.00074557	0.00309498	Pattern2	0	278.394	214.446	214.658	234.309	221.849	290.898	166.733	102.887	100.223	235.833	249.019	123.281
Base Excision Repair	APEX2		AP endonuclease 2	K10772	GSADVT00019439001			87	125115	127111	1500		1	0.0378537	0.00707764	0.00755331	0	4.89884e-07	1.17158e-07	6.56537e-05	5.96046e-08	0.0193991	0.0111927	0.00547477	Pattern2	0	211.135	201.461	182.779	143.091	127.112	146.538	93.2696	84.1041	70.7131	198.458	138.914	82.6956
Base Excision Repair	APEX2		AP endonuclease 2	K10772	GSADVT00050355001			346	137391	139386	1488		0.178955	0.243126	0.129107	0.0918568	0	1.06898e-07	6.4537e-08	3.49562e-05	0	0.00117043	0.0011478	0.00141725	Pattern5	0	304.546	285.292	247.621	203.168	225.171	255.691	117.836	126.269	120.254	279.153	228.01	121.453
Base Excision Repair	FEN1		flap endonuclease 1	K04799	GSADVT00002183202	a: IRO GSADVT00002183001 GSADVT00002184001		6	815521	818948	1185	6: complement(join(818948..818845,818779..818532,818474..818343,818290..818232,818181..818126,818069..818003,817951..817820,817753..817667,817607..817543,815813..815684,815625..815521))	0.759295	0.512672	0.424377	0.330433	0.00133049	0.0696451	0.0758936	0.0274143	0.532434	0.369028	0.405056	0.247251	Pattern2	0.002527	443.213	381.314	357.451	329.874	331.101	393.849	320.692	263.155	293.369	393.993	351.608	292.405
Base Excision Repair	FEN1		flap endonuclease 1	K04799	GSADVT00009794001			35	226335	230495	1188		0.92216	0.6957	0.59686	0.455892	0	1.99377e-07	3.89099e-07	4.46894e-05	0.0231543	0.00514835	0.00153566	0.0081569	Pattern2	0	326.99	351.487	319.007	282.305	223.443	405.234	169.96	141.38	149.141	332.495	303.661	153.494
Base Excision Repair	FEN1		flap endonuclease 1	K04799	GSADVT00060131001			555	90728	94919	1188		0.925427	0.884934	0.92664	0.878393	0	2.57074e-05	3.86952e-06	0.000483126	5.42402e-06	0.000698397	0.000118262	0.00144908	Pattern2	0	398.745	328.811	338.578	338.121	297.177	402.816	209.895	136.856	120.012	355.378	346.038	155.588
Base Excision Repair	FPG		formamidopyrimidine DNA glycosylase	K10563	GSADVT00000203002	b: IRO GSADVT00000203001	A1	1	602318	603818	1251	1: complement(join(602318..602442,602502..602573,602630..603319,603404..603751,603803..603818))	0	0.00898074	0.00334248	0.00367629	0	9.50153e-08	3.42278e-07	5.10493e-05	2.02656e-06	0.0379843	0.034597	0.0103817	Pattern5	0	430.652	429.758	434.162	321.169	302.696	259.139	222.857	196.047	165.712	431.524	294.335	194.872
Base Excision Repair	FPG		formamidopyrimidine DNA glycosylase	K10563	GSADVT00048885002	b: IRO GSADVT00048885001	A2	322	55400	56892	1242	322: complement(join(55400..55524,55584..55655,55714..56394,56479..56826,56877..56892))	1	0.0532822	0.0247093	0.0136421	0	0.000241191	0.000135399	0.000820088	0.0163819	0.101884	0.0788734	0.0302702	Pattern5	0	387.507	381.978	351.605	289.427	275.895	281.955	245.07	189.261	160.869	373.697	282.426	198.4
Base Excision Repair	LIG3		DNA ligase 3	K10776	GSADVT00014661001	d		593	308115	311653	2652		0.00225008	0.0416753	0.0102255	0.013409	0.00678062	0.0259403	0.00815735	0.01528	0.888425	0.660362	0.687894	0.52288	Pattern4	0.002567	266.285	210.849	245.87	192.703	164.67	140.074	96.4294	158.278	179.986	241.001	165.816	144.898
Base Excision Repair	LIG3		DNA ligase 3	K10776	GSADVT00026477001			105	87651	91506	2733		0.0251566	0.0776935	0.025248	0.0280058	0.0179262	0.109517	0.0813899	0.0472748	0.943649	0.927965	0.698919	0.642654	Pattern4	0.003563	224.19	202.241	264.774	166.663	188.728	138.853	144.258	184.804	179.114	230.402	164.748	169.392
Base Excision Repair	MBD4		methyl-CpG-binding domain protein 4	K10801
Base Excision Repair	MPG		methyladenine glycosylase	K03652
Base Excision Repair	MUTYH		mutY homolog; A_G specific adenine glycosylase	K03575	GSADVT00010293001			38	22323	23997	1197		0.196535	0.0807234	0.0103945	0.0218145	0.00492072	0.0129957	0.0032632	0.0150324	0	4.5144e-05	2.73802e-06	0.000744188	Pattern2	0	140.305	88.1066	153.214	190.104	156.108	226.266	83.2051	72.0924	41.5214	127.209	190.826	65.6063
Base Excision Repair	MUTYH		mutY homolog; A_G specific adenine glycosylase	K03575	GSADVT00055848001	d		447	34435	36107	831		0.784747	0.673802	0.536657	0.452418	0	9.34964e-08	2.15839e-10	0.000118967	3.09348e-05	4.67942e-05	6.51708e-07	0.000787895	Pattern2	0	69.7063	40.4424	69.802	42.556	38.9852	74.2089	14.2799	12.3585	12.4474	59.9836	51.9167	13.0286
Base Excision Repair	NEIL1/2/3		endonuclease VIII like 1,2,or 3	K10567/8/9
Base Excision Repair	NTHL1		endonuclease III like 1	K10773	GSADVT00001926001			6	189587	191190	867		1	0.444683	0.165685	0.121355	1.34706e-05	0.000137656	1.45733e-05	0.00053292	0	1.78961e-05	1.77694e-06	0.000149405	Pattern2	0	111.328	102.55	112.55	129.984	132.663	124.499	61.8525	38.4553	42.2064	108.809	129.049	47.5047
Base Excision Repair	OGG1		N glycosylase_DNA lyase	K03660	GSADVT00007895002	a: IRO GSADVT00007895001		27	53620	54882	1050	27: complement(join(54882..54749,54695..54271,54214..54021,53969..53781,53729..53622))	1	0.338813	0.0881477	0.0863643	0.761238	0.719286	0.652971	0.55847	0.210325	0.176555	0.0589485	0.0695039	Pattern3	0.172739	17.9491	25.0454	31.2639	36.0459	27.8705	42.8805	27.316	23.7443	12.0738	24.7528	35.599	21.0447
Base Excision Repair	OGG1		N glycosylase_DNA lyase	K03660	GSADVT00020076001	d		91	225105	226367	1053		1	0.374478	0.104473	0.107318	1	0.122732	0.0324186	0.0268975	0.000177085	0.0167667	0.00188558	0.00704297	Pattern1	1	31.4135	31.2851	31.2639	32.769	44.5928	51.6912	15.7119	25.2674	14.2187	31.3208	43.0177	18.3993
Base Excision Repair	OGG1		N glycosylase_DNA lyase	K03660	GSADVT00029236001			125	162881	164527	1221		0.688187	0.294501	0.091042	0.0877644	0.325276	0.132603	0.0767115	0.0733829	0.0760093	0.0335081	0.010149	0.0207406	Pattern2	0.005344	202.702	210.878	252.196	240.306	244.145	342.374	200.348	164.378	101.019	221.925	275.608	155.248
Base Excision Repair	PARP1		poly ADP ribose polymerase family member 1	K10798	GSADVT00002331001	d: IRO GSADVT00002331001 GSADVT00002332001		7	214715	218448	>=2619		0.861922	0.766145	0.608826	0.48003	0.592758	0.49406	0.362191	0.233538	0.813795	0.790523	0.815625	0.609844	Pattern1	0.512719	26.2567	20.2212	30.2114	31.6767	20.0667	14.3653	10.0846	27.3787	20.0653	25.5631	22.0362	19.1762
Base Excision Repair	PARP1		poly ADP ribose polymerase family member 1	K10798	GSADVT00006014202	a: IRO GSADVT00006014001 GSADVT00006015001		19	443644	447418	3030	19: complement(join(447418..447287,447229..447085,447027..446799,446744..446540,446492..446376,446323..446244,446185..445961,445911..445751,445693..445457,445398..445192,445096..444638,444585..444137,444081..444027,443972..443644))	0	0.000179795	8.2525e-05	0.000302996	0.00144619	0.0715006	0.0866896	0.025769	0.737663	0.408616	0.221462	0.111663	Pattern5	0	517.666	472.583	508.466	311.862	304.045	312.829	337.056	433.113	342.342	499.572	309.579	370.837
Base Excision Repair	PARP1		poly ADP ribose polymerase family member 1	K10798	GSADVT00042660001			242	252920	256779	3036		0.734731	0.00595887	0.00280361	0.00216801	1.64509e-05	0.0126461	0.0103396	0.00732691	0.92428	0.759312	0.847941	0.718175	Pattern4	0	425.768	445.718	444.959	306.871	294.502	314.11	296.556	333.453	219.882	438.815	305.161	283.297
Base Excision Repair	PARP1		poly ADP ribose polymerase family member 1	K10798	GSADVT00062482202	a: IRO GSADVT00062482001 GSADVT00062483001		627	74718	78456	2922	627: complement(join(78456..78334,78272..78128,78074..77852,77797..77503,77452..77373,77311..77189,77129..77049,77002..76839,76789..76580,76525..76451,76401..76267,76161..75271,75211..75161,75099..74929,74872..74718))	0.935007	0.701215	0.600745	0.461674	0.815394	0.590711	0.322762	0.532175	0.82241	0.405903	0.161761	0.294406	Pattern1	0.606223	79.7153	77.0571	79.1186	82.4577	75.6628	51.6553	54.363	113.624	111.37	78.6303	69.9253	93.119
Base Excision Repair	POLB		DNA polymerase beta	K02330	GSADVT00042635001			242	184278	185973	996		1	0.464962	0.181419	0.139759	1	0.0752297	0.0189384	0.00894853	0.826547	0.490392	0.26285	0.116602	Pattern1	1	127.671	128.549	127.14	164.937	136.019	149.04	190.6	157.328	180.934	127.787	149.999	176.287
Base Excision Repair	POLB		DNA polymerase beta	K02330	GSADVT00059671001			541	56657	58399	996		1	0.0478865	0.00301485	0.00494225	0	0.000349062	1.64076e-05	0.000327496	0.0697226	0.255152	0.10355	0.0352453	Pattern4	0.195285	102.338	82.3291	88.5812	131.076	128.193	146.646	189.928	156.347	178.858	91.0828	135.305	175.044
Base Excision Repair	SMUG1		single-strand monofunctional uracil DNA glycosylase	K10800
Base Excision Repair	TDG		TDG or MUG DNA glycosylase family protein	K20813	GSADVT00001113202	a: IRO GSADVT00001113001 GSADVT00001114001		3	926578	929925	2343	3: complement(join(929925..929894,929837..929688,929632..929501,929434..929342,929286..928966,928554..928498,928441..928343,928278..927822,927756..927554,927501..927419,927357..927281,927216..926578))	5.96046e-08	0.00116181	0.000155225	0.00156678	5.96046e-08	0.00142298	0.000621169	0.00210698	0.939608	0.969527	0.856157	0.910825	Pattern4	0	480.781	491.389	462.831	296.046	313.866	188.617	190.997	305.788	291.273	478.334	266.176	262.686
Base Excision Repair	TDG		TDG or MUG DNA glycosylase family protein	K20813	GSADVT00018541002	a: IRO GSADVT00018541001		81	318955	320995	1647	81: join(318955..319091,319148..319243,319304..319408,319465..319726,319782..319984,320030..320112,320168..320244,320312..320995)	0.0800723	0.12808	0.0446247	0.0431318	0	0.00042827	0.000112436	0.00075231	0.255309	0.230718	0.183665	0.129691	Pattern5	0	159.903	148.972	175.078	129.121	132.775	82.0978	69.3219	90.3625	90.1003	161.318	114.665	83.2616
Base Excision Repair	TDG		TDG or MUG DNA glycosylase family protein	K20813	GSADVT00032894001	d		156	75612	79117	2175		0	0.0031136	0.000670581	0.00167598	0	4.74948e-07	2.21955e-07	7.95092e-05	9.64999e-05	0.0562893	0.052754	0.0230355	Pattern5	0	396.739	444.664	364.746	242.261	286.397	248.305	147.834	204.462	169.365	402.05	258.988	173.887
Base Excision Repair	TDG		TDG or MUG DNA glycosylase family protein	K20813	GSADVT00048605001			317	70291	73788	2493		0	3.73607e-06	1.48261e-07	0.000124071	0.287964	0.0870894	0.0411591	0.046899	0.896444	0.290761	0.0936268	0.224564	Pattern4	0.016082	488.616	487.894	474.045	219.519	276.988	165.728	170.706	381.13	379.187	483.518	220.745	310.341
Base Excision Repair	TDP1		tyrosyl DNA phosphodiesterase 1	K10862	GSADVT00003328001			10	125606	127949	1584		1	0.389747	0.252657	0.18432	0	5.47813e-05	3.38083e-05	0.000249009	0.906325	0.00997092	0.00895861	0.00259018	Pattern2	0	230.523	237.093	207.249	192.004	194.804	188.988	129.514	108.587	111.231	224.955	191.932	116.444
Base Excision Repair	TDP1		tyrosyl DNA phosphodiesterase 1	K10862	GSADVT00016424001			69	104982	107368	1575		0.988742	0.589699	0.482133	0.424953	0	0.00142093	0.000956165	0.00113795	0.999398	0.0300314	0.0328493	0.0100656	Pattern2	1e-06	254.018	272.697	218.889	211.425	219.686	241.134	146.355	144.087	153.106	248.535	224.082	147.849
Base Excision Repair	UNG1		mitochondrial uracil DNA glycosylase	K03648	GSADVT00003572001	d		11	30089	31673	768		1	0.185646	0.0173731	0.0213913	1	0.448825	0.173752	0.228459	1	0.598902	0.472033	0.313565	Pattern1	1	9.45241	8.66622	11.4634	16.3845	21.1816	19.1538	14.8849	19.567	9.68672	9.86068	18.9066	14.7129
Base Excision Repair	UNG1		mitochondrial uracil DNA glycosylase	K03648	GSADVT00019767001			89	265048	266576	852		1	0.0993416	0.00782579	0.0109096	1	0.100768	0.0185868	0.0136174	1	0.951097	0.920652	0.882824	Pattern1	1	51.4631	60.6635	50.0223	84.107	82.4966	74.2208	87.9785	79.2104	69.8828	54.0496	80.2748	79.0239
Base Excision Repair	UNG2		nuclear uracil DNA glycosylase	K03648	GSADVT00000715001			2	942690	943794	825		0.356034	0.203755	0.0682162	0.0490968	0.00104982	1.72523e-05	7.27241e-08	0.000307725	0.421576	0.102953	0.0287732	0.129944	Pattern2	2.5e-05	42.0107	56.3304	53.1487	26.2152	13.3778	52.6729	19.497	12.0644	9.68672	50.4966	30.7553	13.7494
Base Excision Repair	UNG2		nuclear uracil DNA glycosylase	K03648	GSADVT00054790001			423	9898	11002	825		1	0.145961	0.0250791	0.0239162	0.999891	0.00250039	0.000115665	0.00200425	0.39649	0.24153	0.0889046	0.0861909	Pattern1	1	44.1112	46.2198	46.8959	29.4921	23.4112	34.7162	26.2201	15.8345	11.7624	45.7423	29.2065	17.939
Base Excision Repair	UNG2		nuclear uracil DNA glycosylase	K03648	GSADVT00003960001			12	231044	232718	990		0.00740778	0.107295	0.0635475	0.0351228	0	5.27725e-14	4.45828e-11	2.74886e-06	0	1.32847e-05	5.88506e-05	0.000252808	Pattern5	0	516.543	561.947	552.34	481.234	375.683	417.78	188.301	203.519	203.746	543.61	424.899	198.522
Base Excision Repair	UNG2		nuclear uracil DNA glycosylase	K03648	GSADVT00066443001			812	40028	41709	990		0	0.000498056	0.000233698	0.000591117	0	1.90522e-14	2.52945e-12	2.82961e-06	0	0.000163587	0.000602051	0.000575417	Pattern5	0	596.741	644.102	548.151	372.944	395.772	366.328	175.419	202.479	212.783	596.331	378.348	196.894
Base Excision Repair	XRCC1		X ray repair complementing defective repair in Chinese hamster cells 1	K10803	GSADVT00008038001			27	437458	439644	1770		1	0.254519	0.164284	0.106494	0.999999	0.0809035	0.0983527	0.0286356	1	0.680628	0.80213	0.656023	Pattern1	1	305.103	333.649	334.66	273.686	281.581	250.831	257.891	251.181	233.298	324.471	268.699	247.457
Base Excision Repair	XRCC1		X ray repair complementing defective repair in Chinese hamster cells 1	K10803	GSADVT00012222001			46	587187	589348	1776		1	0.0780072	0.0272389	0.0189581	0	0.0209766	0.0188322	0.0065617	1	0.656069	0.756157	0.622332	Pattern1	0.998768	304.052	280.208	258.313	212.387	204.48	223.225	181.127	203.497	195.686	280.858	213.364	193.437
Mismatch Repair	EXO1		exonuclease 1	K10746	GSADVT00004578001			14	281262	283756	1845		0	0.00223189	0.000690462	0.00174933	0	2.54995e-18	4.42538e-15	9.17356e-07	0	6.6702e-05	0.000107297	0.000327106	Pattern5	0	506.092	519.135	508.623	337.979	362.194	267.099	157.045	165.72	140.278	511.283	322.424	154.348
Mismatch Repair	EXO1		exonuclease 1	K10746	GSADVT00029973002	a: IRO GSADVT00029973001		130	372102	374582	1902	130: complement(join(374582..374416,374353..374234,374183..374060,373996..373859,373799..373590,373517..373327,373222..373126,373069..372413,372345..372318,372265..372181, 372126..372102))	0	0.000466692	0.000112434	0.00070866	0	2.39336e-15	2.90067e-13	1.98276e-06	0	0.000818153	0.00143907	0.000921933	Pattern5	0	558.879	470.258	493.908	299.924	343.487	265.615	160.285	174.346	163.47	507.682	303.009	166.034
Mismatch Repair	MLH1		DNA mismatch repair protein MLH1	K08734	GSADVT00054173001			411	33589	36938	2079		0.0840064	0.13003	0.0487218	0.0505119	0.000703275	0.0457522	0.0289415	0.0214224	1	0.737004	0.833693	0.718499	Pattern4	0.000147	197.104	151.731	218.202	154.822	136.889	126.594	123.799	140.935	121.437	189.012	139.435	128.724
Mismatch Repair	MLH1		DNA mismatch repair protein MLH1	K08734	GSADVT00012912001			50	290008	292314	2061		0.00019896	0.046806	0.0124171	0.0133804	0.873398	0.00914134	0.00806184	0.00321551	1	0.755257	0.876708	0.786322	Pattern1	0.96425	256.612	272.914	236.168	197.99	189.753	155.924	160.588	173.494	171.24	255.231	181.222	168.441
Mismatch Repair	MLH3		DNA mismatch repair protein MLH3	K08739
Mismatch Repair	MSH2		DNA mismatch repair protein MSH2	K08735	GSADVT00012302001			47	224410	228763	2790		0.900842	0.639635	0.669292	0.517126	0	3.25966e-09	3.57355e-06	2.04256e-05	0	7.04478e-06	0.00024943	0.000125952	Pattern2	0	3227.47	2906.07	3113.89	3067.18	2768.1	2809.62	1524.13	1556.31	1314.63	3082.48	2881.63	1465.02
Mismatch Repair	MSH3		DNA mismatch repair protein MSH3	K08736
Mismatch Repair	MSH6		DNA mismatch repair protein MSH6	K08737	GSADVT00018538001			81	295283	300412	3654		0	2.59786e-10	1.54409e-11	1.54996e-05	0	1.65726e-05	2.9722e-06	0.000830291	0.976251	0.832736	0.575994	0.779617	Pattern4	0	2629.05	2478.24	2486.48	983.331	978.867	554.705	481.455	1127.07	1117.51	2531.26	838.968	908.678
Mismatch Repair	MSH6		DNA mismatch repair protein MSH6	K08737	GSADVT00032897001			156	97499	102524	3654		0	9.90692e-08	5.39069e-09	6.91634e-05	2.38419e-07	0.000554327	0.000122502	0.00307092	0.97674	0.686416	0.408422	0.610593	Pattern4	0	2387.03	2597.28	2380.27	1112.79	983.215	541.848	516.926	1245.85	1316.63	2454.86	879.284	1026.47
Mismatch Repair	PMS2		DNA mismatch repair protein PMS2	K10858	GSADVT00013548001			53	497088	500064	2439		0.000774264	0.0330518	0.00728813	0.00971709	3.39746e-06	0.0214927	0.0140688	0.00752176	0.940396	0.947255	0.892311	0.869206	Pattern4	2e-06	272.408	236.66	233.114	198.209	164.436	142.301	144.715	169.498	183.01	247.394	168.315	165.741
Mismatch Repair	PMS2		DNA mismatch repair protein PMS2	K10858	GSADVT00053193001			398	156	3245	2409		1.78814e-07	0.00267669	0.000393807	0.00189943	1.19209e-07	0.00384074	0.00269345	0.00251895	0.936314	0.976569	0.765336	0.734948	Pattern4	0	382.959	401.751	349.437	232.157	269.229	185.708	198.163	225.612	271.574	378.049	229.031	231.783
Nucleotide Excision Repair	CETN2		centrin 2	K10840	GSADVT00004366001			13	470225	471368	624		0.0914257	0.145041	0.0231676	0.0256795	1	0.147507	0.0398616	0.0240606	0.968408	0.930739	0.948234	0.8361	Pattern4	0.025023	83.0027	78.7759	105.203	110.224	117.457	144.85	132.169	117.424	115.085	88.9939	124.177	121.559
Nucleotide Excision Repair	CETN2		centrin 2	K10840	GSADVT00010438001			38	439658	441009	624		0.00253445	0.045646	0.00264275	0.00665207	0.0808714	0.0184798	0.00152587	0.00906979	0.889952	0.739821	0.48053	0.416504	Pattern4	0.037057	80.8391	74.3273	56.3272	115.882	92.1287	124.499	163.647	109.537	99.4065	70.4979	110.837	124.197
Nucleotide Excision Repair	CETN2		centrin 2	K10840	GSADVT00011055001			41	254248	255327	615		0.00398219	0.0523242	0.00420381	0.00820752	1.78814e-07	8.49688e-05	1.70348e-06	0.000375993	0.0121517	0.0797083	0.0212239	0.00752499	Pattern5	0	124.068	82.5313	87.883	146.914	158.338	139.523	255.162	197.035	195.443	98.1608	148.258	215.88
Nucleotide Excision Repair	CETN2		centrin 2	K10840	GSADVT00036013002	a: IRO GSADVT00036013001		184	195459	196351	612	184: join(195459..195548,195612..195779,195832..195913,195969..196056,196104..196200,196265..196351)	1	0.0370608	0.00226842	0.00396784	5.96046e-08	3.33599e-05	1.14267e-06	0.000205684	0.042653	0.0959311	0.0264772	0.00951267	Pattern5	0	112.242	118.236	99.7007	167.668	163.845	153.769	275.963	208.631	208.631	110.06	161.761	231.075
Nucleotide Excision Repair	CSA	ERCC8	DNA excision repair protein ERCC 8	K10570	GSADVT00054409001			416	19647	21052	1251		0.888288	0.824757	0.608542	0.687095	0.999461	0.00437156	0.00181665	0.00166385	0.0563959	0.0231225	0.00843414	0.0181259	Pattern2	3.8e-05	137.154	125.068	131.309	112.507	120.4	191.538	83.3664	73.1405	77.8535	131.177	141.482	78.1201
Nucleotide Excision Repair	CSA	ERCC8	DNA excision repair protein ERCC 8	K10570	GSADVT00064505001			708	30333	31817	1251		1	0.506063	0.206903	0.1734	1	0.860032	0.966573	0.884049	0.702321	0.411375	0.375601	0.267104	Pattern1	1	94.9547	88.6988	90.6654	107.045	92.53	123.302	97.4849	88.221	76.4421	91.4396	107.626	87.3827
Nucleotide Excision Repair	CSB	ERCC6	DNA excision repair protein ERCC 6	K10841	GSADVT00009401001			33	395765	400124	3639		2.98023e-07	0.000395755	4.25759e-05	0.00134441	0.000868797	0.00762581	0.00302987	0.00780649	0.95355	0.609377	0.325619	0.397009	Pattern4	0.000327	930.359	834.831	856.122	445.931	536.596	229.426	298.882	581.837	570.216	873.771	403.984	483.645
Nucleotide Excision Repair	CSB	ERCC6	DNA excision repair protein ERCC 6	K10841	GSADVT00041707002	a: IRO GSADVT00041707001		231	228230	232579	3687	231: join(228230..228410,228472..228571,228629..228749,228810..228912,228960..229446,229495..229740,229793..229880,229940..230004,230070..230208,230256..230429,230487..231687,231742..232054,232111..232579)	0	1.49128e-06	6.62733e-08	0.000136059	0.000408232	0.00627672	0.00222182	0.00715405	0.928733	0.412075	0.170588	0.269349	Pattern4	4e-06	825.689	738.087	771.688	361.278	393.163	215.899	255.101	518.287	487.021	778.488	323.447	420.136
Nucleotide Excision Repair	CUL4		cullin 4	K10609	GSADVT00027579001			113	58140	61330	2265		0.921001	0.657399	0.560333	0.441456	0.59405	0.522305	0.565512	0.432501	0.940495	0.998308	0.808331	0.671807	Pattern1	0.769756	347.376	266.14	339.328	315.904	342.25	188.497	278.35	298.7	268.848	317.615	282.217	281.966
Nucleotide Excision Repair	CUL4		cullin 4	K10609	GSADVT00033162001			158	245985	249422	2385		0	7.0885e-06	7.53041e-07	0.000151964	5.96046e-08	0.00191081	0.00185855	0.00211463	0.911444	0.528981	0.277174	0.243765	Pattern4	0	673.547	663.948	631.48	364.741	362.55	252.662	296.274	429.433	426.029	656.325	326.651	383.912
Nucleotide Excision Repair	CUL4		cullin 4	K10609	GSADVT00053343001			400	127241	130429	2265		0.356162	0.19933	0.115002	0.0867455	5.96046e-08	0.0114599	0.0130786	0.00582557	0.583949	0.437658	0.493545	0.323988	Pattern4	6.3e-05	368.907	388.16	442.27	355.86	334.446	258.025	247.397	296.981	257.694	399.779	316.11	267.357
Nucleotide Excision Repair	CUL4		cullin 4	K10609	GSADVT00053806001			403	4430	7925	2391		0	1.4316e-05	8.46569e-07	0.000263246	5.96046e-08	0.000364039	0.000116051	0.00152466	0.946307	0.888965	0.641866	0.722586	Pattern4	0	707.555	568.1	646.174	355.085	320.834	210.62	210.648	377.375	342.682	640.61	295.513	310.235
Nucleotide Excision Repair	DDB1	XPE	DNA damage binding protein 1	K10610	GSADVT00002984001			9	140072	144695	3489		7.09295e-06	0.0038445	0.0016826	0.00278723	0	0.00146073	0.0123611	0.00116359	0.968583	0.868661	0.628746	0.453215	Pattern4	0	1798.87	1756.21	1737.98	1254.92	1255.18	870.371	1100.59	1243.45	1179.41	1764.35	1126.82	1174.48
Nucleotide Excision Repair	DDB1	XPE	DNA damage binding protein 1	K10610	GSADVT00017228001			73	475721	480791	3597		0.793271	0.43328	0.300433	0.243881	0.901081	0.759913	0.51167	0.384104	0.384563	0.28644	0.117651	0.0596828	Pattern1	0.380163	267.22	251.176	320.716	263.047	263.187	178.346	270.262	321.72	305.042	279.704	234.86	299.008
Nucleotide Excision Repair	DDB1	XPE	DNA damage binding protein 1	K10610	GSADVT00018796001			83	95242	100294	3579		0.852198	0.46111	0.322557	0.312984	0.909406	0.952959	0.766908	0.669015	0.718479	0.424498	0.21316	0.116369	Pattern1	0.701506	228.507	267.353	335.827	265.625	246.286	192.759	249.434	283.763	312.141	277.229	234.89	281.779
Nucleotide Excision Repair	DDB2		DNA damage binding protein 2	K10140	GSADVT00041591002	a: IRO GSADVT00041591001		230	183807	185731	1486	230: complement(join(185731..185693,185639..185451,185399..185320,185251..185134,185078..184936,184882..184729,184675..184511,184454..184342,184291..184187,184140..183807))	3.92199e-05	0.00577499	0.00155012	0.00268916	0	2.77845e-14	1.83007e-13	5.03923e-06	0	7.10984e-05	5.21873e-05	0.000379146	Pattern5	0	484.488	588.147	476.577	369.94	293.632	355.949	185.416	142.745	141.696	516.404	339.84	156.619
Nucleotide Excision Repair	DDB2		DNA damage binding protein 2	K10140	GSADVT00057309001			482	15185	17142	1440		8.34465e-07	0.0111206	0.00431833	0.00366746	0	8.85875e-17	1.44092e-14	2.25521e-06	0	6.97636e-06	5.27153e-06	0.00023618	Pattern5	0	662.404	596.236	582.228	411.054	375.259	497.591	205.868	174.7	148.214	613.623	427.968	176.261
Nucleotide Excision Repair	ERCC1		DNA excision repair protein ERCC 1	K10849	GSADVT00017338001			74	323230	324224	876		1	0.942084	0.808946	0.735689	1	0.247692	0.139591	0.0962699	1	0.237725	0.156222	0.0723093	Pattern1	1	48.2913	62.1079	58.8387	55.6745	64.6484	52.6729	37.6157	47.8882	37.6744	56.4126	57.6653	41.0594
Nucleotide Excision Repair	ERCC1		DNA excision repair protein ERCC 1	K10849	GSADVT00062893001			645	76589	77575	858		0.999844	0.654626	0.522944	0.447126	1	0.113339	0.0559961	0.0360066	1	0.377094	0.305486	0.154797	Pattern1	1	80.8916	56.3304	67.2592	67.7553	59.0966	52.6729	49.7845	44.857	45.3546	68.1604	59.8416	46.6654
Nucleotide Excision Repair	ERCC2	XPD	DNA excision repair protein ERCC 2	K10844	GSADVT00047949001			306	135471	140593	3753		0.916286	0.685791	0.448237	0.325026	0.927331	0.914246	0.938832	0.941225	0.916096	0.651122	0.740171	0.587324	Pattern1	0.830211	474.29	465.636	546.358	548.684	505.515	546.577	569.776	455.779	431.958	495.428	533.592	485.838
Nucleotide Excision Repair	ERCC2	XPD	DNA excision repair protein ERCC 2	K10844	GSADVT00054531202	a: IRO GSADVT00054531001 GSADVT00054532001		418	34291	39421	3762	418: join(34291..34474,34526..35665,35714..36486,37223..37535,37592..37639,37692..37734,37795..37964,38011..38091,38147..38163,38219..38376,38424..38695,38757..38812,38865..38947,38998..39421)	0.813139	0.683842	0.717201	0.595291	0.957136	0.925696	0.901846	0.853692	0.967323	0.864077	0.644646	0.416117	Pattern1	0.90938	1523.32	1492.93	1609.81	1498.29	1360.69	1505.27	1695.91	1476.04	1387.76	1542.02	1454.75	1519.9
Nucleotide Excision Repair	ERCC3	XPB	DNA excision repair protein ERCC 3	K10843	GSADVT00003193001	d		9	707787	711141	2412		0.949206	0.243947	0.170434	0.102476	0.884256	0.104231	0.0499227	0.0217154	0.371857	0.0234946	0.00483555	0.00733365	Pattern2	0.091904	3538.35	3538.71	3340.03	2918.62	3386.82	2042.27	3684.26	4696.07	5445.32	3472.36	2782.57	4608.55
Nucleotide Excision Repair	ERCC3	XPB	DNA excision repair protein ERCC 3	K10843	GSADVT00009472002	a: IRO GSADVT00009472001		33	589334	593817	2505	33: join(589334..589480,589541..590003,591176..591273,591319..591474,591537..591611,591670..591818,591880..592022,592079..592114,592169..592345,592405..592506,592563..592783,592849..593054,593109..593205,593265..593382,593438..593589,593653..593817)	1	0.65021	0.452846	0.352332	1	0.316299	0.0908554	0.106616	0.527011	0.128119	0.0144369	0.0217758	Pattern1	1	21.3624	12.9993	17.3932	17.7936	10.9141	11.9591	28.8757	18.9939	29.8974	17.2516	13.5556	25.9223
Nucleotide Excision Repair	ERCC3	XPB	DNA excision repair protein ERCC 3	K10843	GSADVT00041636001			231	39661	44201	2508		1	0.888973	0.868933	0.745784	0.999999	0.00709357	0.000225705	0.0012541	0.999999	0.0113874	0.000495807	0.00189078	Pattern1	0.994195	39.5531	33.2205	32.6291	42.2829	30.3342	26.3484	62.5584	71.4892	69.0456	35.1342	32.9885	67.6977
Nucleotide Excision Repair	ERCC4	XPF	DNA excision repair protein ERCC 4	K10848	GSADVT00027203001			110	162650	165913	2688		1	0.248631	0.148955	0.0952566	0	1.4097e-08	1.49482e-08	1.96701e-05	0	0.000270357	0.000407009	0.000491398	Pattern2	0	294.222	276.452	281.407	241.431	247.423	211.398	112.249	130.703	115.874	284.027	233.417	119.609
Nucleotide Excision Repair	ERCC4	XPF	DNA excision repair protein ERCC 4	K10848	GSADVT00061765001			601	32142	35702	2685		0.134066	0.150593	0.0760167	0.0635468	0	1.13863e-07	1.25637e-07	6.48835e-05	0	0.00109082	0.00182609	0.000798901	Pattern5	0	279.224	307.073	364.715	238.088	269.853	236.322	141.212	136.976	135.981	317.004	248.088	138.056
Nucleotide Excision Repair	ERCC5	XPG	DNA excision repair protein ERCC 5	K10846	GSADVT00033607001			162	202923	206668	2676		0	0.000236234	1.79741e-05	0.000743938	5.96046e-08	0.000507582	5.24596e-05	0.00236435	0.915701	0.6437	0.638366	0.501938	Pattern4	0	505.578	459.815	440.186	262.927	286.274	167.129	111.429	241.824	252.823	468.526	238.777	202.025
Nucleotide Excision Repair	ERCC5	XPG	DNA excision repair protein ERCC 5	K10846	GSADVT00058899002	a: IRO GSADVT00058899001		517	51676	55204	2691	517: join(51676..51766,51819..51979,52028..52142,52193..52295,52344..52488,52538..52600,52649..52705,52767..52872,52921..53424,53480..53739,53790..53909,53970..54183,54237..54381,54440..54525,54576..54678,54737..54821,54872..55204)	0	6.71403e-05	2.60773e-06	0.000321161	0	0.000325319	2.19619e-05	0.00187629	0.882475	0.558804	0.522796	0.383273	Pattern4	0	356.692	385.141	363.297	224.238	191.983	141.726	81.5243	204.56	166.473	368.377	185.982	150.852
Nucleotide Excision Repair	MMS19		DNA repair_transcription protein MET18_MMS19	K15075	GSADVT00026382001			104	258328	261505	2517		0.999045	0.0353115	0.0244851	0.0124296	0.93746	0.0668921	0.122211	0.0272155	1	0.951329	0.73936	0.551913	Pattern4	0.154245	529.766	534.417	592.869	421.649	414.233	413.817	445.54	413.101	415.373	552.351	416.566	424.671
Nucleotide Excision Repair	RAD23	HR23	UV excision repair protein RAD23	K10839	GSADVT00002922001			8	923908	925856	1176		1	0.0385777	0.0113371	0.0104477	0	4.84666e-07	1.11383e-07	7.03102e-05	0	0.0133095	0.0103834	0.00607131	Pattern5	0	281.976	301.137	274.56	206.445	222.406	185.552	104.706	114.356	145.245	285.891	204.801	121.436
Nucleotide Excision Repair	RAD23	HR23	UV excision repair protein RAD23	K10839	GSADVT00020373001			93	105102	107089	1200		0.999428	0.00846686	0.00199423	0.00242427	0	5.82088e-06	4.82787e-06	0.000121923	0.000592291	0.113712	0.113692	0.049189	Pattern4	0	317.727	315.609	329.876	204.26	223.521	234.634	138.671	165.388	173.032	321.071	220.805	159.03
Nucleotide Excision Repair	RAD23	HR23	UV excision repair protein RAD23	K10839	GSADVT00036950001			193	119576	121866	1059		3.09944e-06	0.00395898	0.00363513	0.00233349	1.49012e-06	0.0447476	0.107225	0.0162408	1	0.6284	0.437623	0.167179	Pattern4	0	2072.01	2251.84	1855.06	1479.26	1483.31	1313.42	1550.53	1555.75	1578.3	2059.64	1425.33	1561.53
Nucleotide Excision Repair	RAD23	HR23	UV excision repair protein RAD23	K10839	GSADVT00044039001			259	40664	42773	1059		1.09673e-05	0.0179375	0.0177371	0.00713932	0.0370746	0.298892	0.431575	0.178626	0.99999	0.402098	0.274494	0.0654231	Pattern5	0	1792.8	2000.38	1692.38	1391.31	1401.84	1278.32	1548.81	1552.98	1607.94	1828.52	1357.16	1569.91
Nucleotide Excision Repair	RBX1		RING box protein 1	K03868	GSADVT00002754001			8	440037	440635	366		1	0.835388	0.616719	0.590357	0.819596	0.691051	0.656298	0.467522	0.858106	0.581733	0.479754	0.37908	Pattern1	0.668495	84.0214	75.1072	68.7807	86.2916	64.6595	93.3746	101.519	59.5681	37.3631	75.9698	81.4419	66.1501
Nucleotide Excision Repair	RBX1		RING box protein 1	K03868	GSADVT00029428001			127	80377	81005	351		1	0.130302	0.0113244	0.0211004	0.600888	0.367892	0.136147	0.201277	0.848679	0.673613	0.603819	0.476893	Pattern4	0.36084	32.2327	20.8567	28.8879	52.1027	38.595	44.6403	55.1563	27.8537	32.4574	27.3258	45.1127	38.4891
Nucleotide Excision Repair	RBX1		RING box protein 1	K03868	GSADVT00032183001			150	79424	80003	354		1	0.967014	0.868277	0.830727	1	0.954594	0.800146	0.731927	1	0.989916	0.91295	0.781802	Pattern1	1	38.1352	39.8068	33.64	32.0044	38.3275	43.9459	43.0009	34.7304	36.0415	37.194	38.0926	37.9243
Nucleotide Excision Repair	RBX1		RING box protein 1	K03868	GSADVT00056854001			469	114544	115652	366
Nucleotide Excision Repair	RPB1		DNA directed RNA polymerase II subunit RPB1	K03006	GSADVT00008332001	d		28	679886	685642	4908		0.293161	0.191534	0.0530066	0.0493607	0.762739	0.648343	0.391099	0.600187	0.444063	0.108762	0.0152532	0.0760644	Pattern3	0.214814	36.9064	44.3999	43.6966	25.5926	36.7779	15.5624	27.3563	62.9536	58.4455	41.6676	25.9776	49.5851
Nucleotide Excision Repair	RPB1		DNA directed RNA polymerase II subunit RPB1	K03006	GSADVT00016364002	a: IRO GSADVT00016364001		68	414799	420251	4812	68: complement(join(420251..419978,419887..419144,419085..419024,418969..418027,417966..417652,417585..416035,415976..415181,415123..415032,414833..414799))	0.305836	0.200135	0.0793006	0.06951	0.829006	0.437786	0.203205	0.520154	0.652092	0.086726	0.0128097	0.105726	Pattern1	0.429344	79.7888	75.4828	95.9491	66.1606	71.3596	28.7307	49.9594	137.617	143.592	83.7402	55.417	110.389
Nucleotide Excision Repair	RPB1		DNA directed RNA polymerase II subunit RPB1	K03006	GSADVT00022733001			1031	9754	15958	5805		7.15256e-07	0.000313722	5.40082e-05	0.00115352	0.983167	0.52469	0.522009	0.343537	0.819885	0.0341683	0.00444596	0.0198203	Pattern3	0.031962	5648.34	5332.66	5201.15	2882.63	3242.14	1450.07	3133.04	5522.95	5274.5	5394.05	2524.95	4643.5
Nucleotide Excision Repair	RPB1		DNA directed RNA polymerase II subunit RPB1	K03006	GSADVT00023052002	a: IRO GSADVT00023052001		1097	7398	13440	5514	1097: join(7398..7665,7715..7912,7977..8981,9284..12578,12638..12840,12896..13440)	6.55651e-07	0.000370737	7.18484e-05	0.00112107	0.983734	0.541133	0.570726	0.369881	0.695366	0.029578	0.0041183	0.0137439	Pattern3	0.005449	6814.14	6658.5	6587.44	3812.07	4061.04	1994.02	4275.15	6785.77	6534.99	6686.69	3289.04	5865.3
Nucleotide Excision Repair	RPB11		DNA directed RNA polymerase II subunit RPB11	K03008	GSADVT00017570001			76	34265	34618	354		0.0207981	0.023144	0.000636416	0.00618718	0.34663	0.19654	0.0448066	0.0695909	0.774499	0.429809	0.303439	0.336041	Pattern4	0.131883	33.493	24.5687	33.6192	50.7264	48.6173	83.6182	61.5769	37.8898	39.2312	30.5603	60.9873	46.2326
Nucleotide Excision Repair	RPB11		DNA directed RNA polymerase II subunit RPB11	K03008	GSADVT00030101001			132	54794	55147	354		0.000680745	0.0218343	0.000472658	0.00417756	0.276412	0.122529	0.0228578	0.05118	0.835083	0.616225	0.527562	0.484585	Pattern4	0.06149	21.1209	28.873	26.8245	57.4112	38.3386	60.0351	61.4558	32.9886	34.803	25.6061	51.9283	43.0825
Nucleotide Excision Repair	RPB12		DNA directed RNA polymerases I, II, and III subunit RPABC4	K03009	GSADVT00013500001			53	334231	334713	225		1	1	1	0.529269	1	0.836274	0.786472	0.619257	1	0.667438	0.57838	0.253037	Pattern1	1	1.05027	2.88874	1.04213	1.0923	2.22964	0	2.68924	2.26208	1.38382	1.66038	1.10731	2.11171
Nucleotide Excision Repair	RPB12		DNA directed RNA polymerases I, II, and III subunit RPABC4	K03009	GSADVT00047662001			302	158052	158543	225		1	1	0.264269	0.104677	1	0.883055	1	0.768972	1	1	0.0737667	0.0411375	Pattern1	1	1.05027	0	2.08426	0	0	0	0.67231	1.50805	2.07573	1.04484	0	1.4187
Nucleotide Excision Repair	RPB2		DNA directed RNA polymerase II subunit RPB2	K03010	GSADVT00046769001			297	5392	10378	3522		0	0.0190389	0.0252736	0.00731192	0.175905	0.335876	0.461804	0.197237	0.480781	0.499193	0.332671	0.124291	Pattern5	0	1675.44	1686.58	1548.02	1245.47	1270.53	1225.79	1314.78	1422.58	1510.75	1636.68	1247.26	1416.04
Nucleotide Excision Repair	RPB2		DNA directed RNA polymerase II subunit RPB2	K03010	GSADVT00064862001			726	42211	47073	3522		0	0.0405945	0.0470517	0.0143344	0.0534778	0.274028	0.395423	0.147866	0.858787	0.682527	0.476649	0.226381	Pattern4	1.9e-05	1787.29	1631.14	1599.21	1336.72	1305.82	1286.94	1413.46	1325.1	1530.18	1672.55	1309.83	1422.91
Nucleotide Excision Repair	RPB3		DNA directed RNA polymerase II subunit RPB3	K03011	GSADVT00015518001			64	128593	130105	816		0.853705	0.56795	0.321615	0.239152	0.930014	0.840462	0.966201	0.878366	0.926128	0.531734	0.541435	0.444672	Pattern1	0.827638	500.505	537.378	528.736	565.614	499.74	675.458	615.614	439.017	449.831	522.206	580.271	501.487
Nucleotide Excision Repair	RPB4		DNA directed RNA polymerase II subunit RPB4	K03012	GSADVT00003803001			11	664678	665382	462		0.888552	0.81943	0.591783	0.679238	0.704479	0.259591	0.0865671	0.111601	0.881322	0.572448	0.314076	0.248452	Pattern1	0.607623	137.06	126.325	126.577	126.423	104.782	186.749	227.886	132.611	148.747	129.987	139.318	169.748
Nucleotide Excision Repair	RPB4		DNA directed RNA polymerase II subunit RPB4	K03012	GSADVT00061271001			593	9074	10165	462		0.897107	0.401299	0.141186	0.111688	0.519012	0.208159	0.0659187	0.0634367	0.911278	0.773276	0.524768	0.418384	Pattern1	0.465728	139.16	149.55	151.672	171.775	151.627	203.509	244.748	168.246	164.688	146.794	175.637	192.561
Nucleotide Excision Repair	RPB5		DNA directed RNA polymerases I, II, and III subunit RPABC1	K03013	GSADVT00009284001			33	81341	82539	636		0.89661	0.914687	0.755264	0.787722	0.871753	0.879221	0.960503	0.878795	0.912549	0.791811	0.799092	0.844303	Pattern1	0.781077	111.801	134.326	157.362	134.353	103.678	181.362	171.439	118.752	96.4866	134.496	139.798	128.893
Nucleotide Excision Repair	RPB5		DNA directed RNA polymerases I, II, and III subunit RPABC1	K03013	GSADVT00016208001			67	416732	417789	642		1	0.736356	0.459197	0.376448	0.160025	0.038771	0.00442965	0.0192205	0.461383	0.145507	0.0332572	0.0380559	Pattern2	0.034751	83.5698	74.1395	57.3172	74.2545	74.0909	90.9684	157.321	86.0268	120.018	71.6755	79.7713	121.122
Nucleotide Excision Repair	RPB5		DNA directed RNA polymerases I, II, and III subunit RPABC1	K03013	GSADVT00019674001			89	9641	10790	642		0.895629	0.331812	0.0909679	0.0871921	0.0456679	0.00883453	0.00051083	0.00733986	0.508797	0.183907	0.0480222	0.0438735	Pattern2	0.016736	61.3671	37.077	52.1066	67.7444	57.4578	76.627	132.445	76.0888	91.0136	50.1836	67.2764	99.8491
Nucleotide Excision Repair	RPB5		DNA directed RNA polymerases I, II, and III subunit RPABC1	K03013	GSADVT00043306001			250	108054	109347	636		0.891095	0.794442	0.557309	0.551664	0.876259	0.966577	0.792687	0.779318	0.913151	0.814925	0.866237	0.909366	Pattern1	0.783241	136.062	103.995	163.615	124.522	131.549	184.954	170.094	124.045	117.313	134.557	147.008	137.151
Nucleotide Excision Repair	RPB6		DNA directed RNA polymerases I, II, and III subunit RPABC2	K03014	GSADVT00007478001			25	326934	327366	411		0.911546	0.966944	0.843304	0.94095	6.83069e-05	0.00573446	0.00175059	0.00466709	0.130692	0.0314839	0.00907487	0.0226557	Pattern2	0.000205	201.305	174.971	169.617	175.587	138.605	242.63	135.396	90.8903	79.5072	181.964	185.607	101.931
Nucleotide Excision Repair	RPB6		DNA directed RNA polymerases I, II, and III subunit RPABC2	K03014	GSADVT00021904001			945	5185	5863	405		0	1.0461e-07	8.28248e-12	1.23238e-05	0	8.27882e-09	5.49275e-11	3.18768e-05	0.884098	0.659812	0.408503	0.247084	Pattern4	0	60.9155	67.8565	76.5654	160.918	192.998	183.158	236.875	187.481	177.357	68.4458	179.025	200.571
Nucleotide Excision Repair	RPB6		DNA directed RNA polymerases I, II, and III subunit RPABC2	K03014	GSADVT00044993001			271	119018	119601	405		9.41753e-06	2.68129e-05	2.67504e-08	6.99727e-05	0.0101348	0.000197501	4.74924e-06	0.00126473	0.922537	0.889146	0.673801	0.661012	Pattern4	0.000244	80.8706	70.803	87.0492	185.341	152.596	177.172	242.939	154.598	145.536	79.5743	171.703	181.024
Nucleotide Excision Repair	RPB6		DNA directed RNA polymerases I, II, and III subunit RPABC2	K03014	GSADVT00049345001			330	29969	30402	411		0.836611	0.405845	0.157294	0.20608	0.976148	0.00286845	0.00128427	0.00167045	0.0296157	0.00409851	0.000847618	0.00707346	Pattern2	0.000129	141.082	152.901	151.359	149.918	144.559	257.762	98.1169	80.5224	81.237	148.447	184.08	86.6254
Nucleotide Excision Repair	RPB7		DNA directed RNA polymerase II subunit RPB7	K03015	GSADVT00034073001			166	268522	269991	513		1	0.103918	0.0100493	0.0143996	0.762291	0.417091	0.178824	0.265839	0.89246	0.709118	0.664709	0.561697	Pattern1	0.574865	84.5991	70.6586	65.0082	105.407	92.4966	123.302	137.487	77.9889	68.6581	73.422	107.069	94.7113
Nucleotide Excision Repair	RPB7		DNA directed RNA polymerase II subunit RPB7	K03015	GSADVT00054473001			417	24653	25929	513		0.805225	0.53704	0.251836	0.194454	0.925876	0.928223	0.968772	0.906335	0.800996	0.480771	0.432917	0.361356	Pattern1	0.681771	79.2427	108.443	88.1852	93.3916	100.367	129.288	105.216	81.1106	81.4861	91.957	107.682	89.2709
Nucleotide Excision Repair	RPB8		DNA directed RNA polymerases I, II, and III subunit RPABC3	K03016	GSADVT00013974001			56	135022	138256	453		2.80142e-06	0.00561477	0.00015369	0.00121122	0.362162	0.14303	0.0373301	0.0410282	0.849592	0.485827	0.449205	0.349228	Pattern4	0.037555	113.502	146.488	124.764	223.932	177.256	230.552	222.245	163.571	143.19	128.251	210.58	176.335
Nucleotide Excision Repair	RPB8		DNA directed RNA polymerases I, II, and III subunit RPABC3	K03016	GSADVT00015977001			66	301530	303397	453		0.00494814	0.0845139	0.00907755	0.0110705	0.813829	0.691164	0.431531	0.391218	0.715203	0.346524	0.271388	0.193909	Pattern3	0.326938	99.7019	122.165	93.0415	155.096	127.089	166.889	150.887	100.338	99.6694	104.969	149.691	116.965
Nucleotide Excision Repair	TFIIH1		transcription initiation factor TFIIH subunit 1	K03141	GSADVT00020974001			97	179098	181013	1671		0.700178	0.203471	0.11738	0.0864734	0	1.48243e-05	0.000134988	0.000159426	0.101129	0.109729	0.103139	0.0658961	Pattern2	0	699.478	712.074	639.869	614.964	596.428	380.681	336.827	384.553	395.772	683.807	530.691	372.384
Nucleotide Excision Repair	TFIIH2		scription initiation factor TFIIH subunit 2	K03142	GSADVT00003746001			11	483481	485066	1212		0.89069	0.610278	0.333388	0.298849	0.558664	0.307413	0.249888	0.220454	0.152366	0.117132	0.0813347	0.0515739	Pattern2	0.078346	241.751	160.845	249.736	241.333	213.042	288.24	208.786	146.99	161.976	217.444	247.538	172.584
Nucleotide Excision Repair	TFIIH2		scription initiation factor TFIIH subunit 2	K03142	GSADVT00018695001			82	316005	317557	1212		0.914106	0.831833	0.812534	0.735174	0.0345287	0.0492319	0.0285622	0.023333	0.574769	0.179613	0.111587	0.0950013	Pattern2	0.018062	242.423	275.355	246.318	257.848	190.523	280.387	224.854	146.326	144.54	254.699	242.919	171.907
Nucleotide Excision Repair	TFIIH3		transcription initiation factor TFIIH subunit 3	K03143	GSADVT00003049001			9	332433	333674	906		0.922751	0.907429	0.952313	0.865826	0.253831	0.133647	0.0958818	0.0597131	0.783026	0.28054	0.201965	0.168791	Pattern2	0.174085	257.316	257.098	257.406	223.921	220.734	310.052	248.755	162.116	157.755	257.273	251.569	189.542
Nucleotide Excision Repair	TFIIH4		transcription initiation factor TFIIH subunit 4	K03144	GSADVT00044335001			263	57065	59489	1428		0.000356913	0.107961	0.0784749	0.0391576	0	1.18549e-08	8.67015e-07	2.39445e-05	0	0.00093927	0.00347485	0.000800391	Pattern5	0	650.116	664.41	591.931	527.581	520.621	469.267	309.935	303.118	267.077	635.486	505.823	293.377
Nucleotide Excision Repair	XPA		DNA repair protein complementing XPA cells	K10847	GSADVT00031600001			144	238250	239089	840		1	0.654044	0.537959	0.524006	0.892765	0.842484	0.923179	0.928812	0.976453	0.846072	0.607049	0.46631	Pattern1	0.859996	121.863	131.438	95.6573	102.665	105.908	102.951	130.132	98.7774	101.835	116.319	103.841	110.248
Nucleotide Excision Repair	XPA		DNA repair protein complementing XPA cells	K10847	GSADVT00034909001			174	78815	80281	840		1	0.384873	0.218102	0.164918	0.460032	0.32213	0.279818	0.167114	0.961013	0.940718	0.930866	0.910193	Pattern1	0.53078	139.654	141.548	125.275	125.625	107.023	102.951	124.673	113.858	91.2074	135.492	111.866	109.913
Nucleotide Excision Repair	XPC		xeroderma pigmentosum group C complementing protein	K10838	GSADVT00043843001			256	229178	232468	2607
Nucleotide Excision Repair	XPC		xeroderma pigmentosum group C complementing protein	K10838	GSADVT00059372001			532	16576	19793	2604		0	2.69703e-08	8.12443e-10	6.19539e-05	0.164028	0.0453931	0.0170966	0.0339564	0.934491	0.183682	0.0455912	0.219261	Pattern4	0.004651	1197.31	1232.05	1263.06	440.197	513.932	225.057	263.546	856.574	862.81	1230.81	393.062	660.977
Alternative Excision Repair	EXO1		exonuclease 1	K10746	GSADVT00004578001			14	281262	283756	1845		0	0.00223189	0.000690462	0.00174933	0	2.54995e-18	4.42538e-15	9.17356e-07	0	6.6702e-05	0.000107297	0.000327106	Pattern5	0	506.092	519.135	508.623	337.979	362.194	267.099	157.045	165.72	140.278	511.283	322.424	154.348
Alternative Excision Repair	EXO1		exonuclease 1	K10746	GSADVT00029973002	a: IRO GSADVT00029973001		130	372102	374582	1902	130: complement(join(374582..374416,374353..374234,374183..374060,373996..373859,373799..373590,373517..373327,373222..373126,373069..372413,372345..372318,372265..372181, 372126..372102))	0	0.000466692	0.000112434	0.00070866	0	2.39336e-15	2.90067e-13	1.98276e-06	0	0.000818153	0.00143907	0.000921933	Pattern5	0	558.879	470.258	493.908	299.924	343.487	265.615	160.285	174.346	163.47	507.682	303.009	166.034
Alternative Excision Repair	FEN1		flap endonuclease 1	K04799	GSADVT00002183202	a: IRO GSADVT00002183001 GSADVT00002184001		6	815521	818948	1185	6: complement(join(818948..818845,818779..818532,818474..818343,818290..818232,818181..818126,818069..818003,817951..817820,817753..817667,817607..817543,815813..815684,815625..815521))	0.759295	0.512672	0.424377	0.330433	0.00133049	0.0696451	0.0758936	0.0274143	0.532434	0.369028	0.405056	0.247251	Pattern2	0.002527	443.213	381.314	357.451	329.874	331.101	393.849	320.692	263.155	293.369	393.993	351.608	292.405
Alternative Excision Repair	FEN1		flap endonuclease 1	K04799	GSADVT00009794001			35	226335	230495	1188		0.92216	0.6957	0.59686	0.455892	0	1.99377e-07	3.89099e-07	4.46894e-05	0.0231543	0.00514835	0.00153566	0.0081569	Pattern2	0	326.99	351.487	319.007	282.305	223.443	405.234	169.96	141.38	149.141	332.495	303.661	153.494
Alternative Excision Repair	FEN1		flap endonuclease 1	K04799	GSADVT00060131001			555	90728	94919	1188		0.925427	0.884934	0.92664	0.878393	0	2.57074e-05	3.86952e-06	0.000483126	5.42402e-06	0.000698397	0.000118262	0.00144908	Pattern2	0	398.745	328.811	338.578	338.121	297.177	402.816	209.895	136.856	120.012	355.378	346.038	155.588
Alternative Excision Repair	RAD51		DNA repair protein RAD51	K04482	GSADVT00055440001			438	65983	67422	1104		0.823491	0.390311	0.214586	0.202089	0	6.75238e-06	1.29257e-06	0.000231085	0.0591746	0.0215367	0.00707965	0.0230655	Pattern2	1e-06	209.528	241.744	164.094	168.902	109.743	213.912	97.5858	85.9514	83.631	205.122	164.186	89.0561
Alternative Excision Repair	RAD51		DNA repair protein RAD51	K04482	GSADVT00056141001			453	58592	60029	1104		0.434854	0.250375	0.108679	0.0862321	8.43406e-05	0.000183367	6.2901e-05	0.000405639	0.319372	0.140473	0.0819664	0.096425	Pattern2	1e-06	150.713	171.346	155.84	128.203	86.4654	154.798	91.3333	74.6561	81.7352	159.3	123.155	82.5749
Alternative Excision Repair	RAD51		DNA repair protein RAD51	K04482	GSADVT00056534001			462	76183	77712	1101		0.859146	0.53137	0.388118	0.290466	0	2.52699e-09	6.15816e-10	2.76876e-05	0.000120759	0.000272136	3.94376e-05	0.00158079	Pattern2	0	334.479	314.945	290.484	273.785	203.41	345.115	141.467	98.9735	101.427	313.303	274.103	113.956
Alternative Excision Repair	RAD51		DNA repair protein RAD51	K04482	GSADVT00065828001			783	24666	26217	1101		1	0.664682	0.604921	0.506381	0	5.08894e-09	7.26024e-10	3.76177e-05	0	5.08786e-06	1.24348e-06	0.000165102	Pattern2	0	334.542	311.912	301.447	301.857	262.585	312.099	142.92	104.614	90.9237	315.967	292.18	112.819
Alternative Excision Repair	RAD54		DNA repair and recombination protein RAD54 and RAD54 like protein	K10875	GSADVT00039753001			210	205931	209300	2265		0	4.11686e-06	3.23715e-06	8.3895e-05	0	8.32743e-19	6.79309e-15	1.14511e-06	0	0.000158679	0.000357434	0.00063825	Pattern5	0	1001.31	941.325	994.402	613.719	516.618	519.702	253.548	324.684	249.488	979.012	550.013	275.907
Alternative Excision Repair	RAD54		DNA repair and recombination protein RAD54 and RAD54 like protein	K10875	GSADVT00016136001			67	220404	223864	2304		0	0.000241461	0.000178767	0.000392081	0	1.23112e-16	2.02811e-12	1.32816e-06	0	6.51269e-05	0.000503273	0.000369243	Pattern5	0	815.648	725.478	721.989	489.503	458.848	493.054	238.583	266.473	245.226	754.372	480.468	250.094
Alternative Excision Repair	RAD54L2		RAD54 like protein 2	K10876	GSADVT00019911002	a: IRO GSADVT00019911001		90	220320	224504	3384	90: join(220320..220641,220697..220849,220922..221127,221178..221580,221631..221739,221794..221840,221888..222068,222121..222298,222345..222584,222639..222757,222822..222919,222994..223090,223154..223687,223751..223932,223990..224504)	0.000428677	0.00369527	0.000466058	0.00416239	0.944363	0.822456	0.60345	0.797146	0.489982	0.018369	0.00139135	0.0200532	Pattern3	0.107757	386.667	386.008	464.655	244.915	269.898	119.831	262.967	524.938	536.243	412.443	211.548	441.383
Alternative Excision Repair	RAD54L2		RAD54 like protein 2	K10876	GSADVT00011619001	d		44	59204	63608	3489		1.78814e-07	0.000286431	1.43225e-05	0.000895868	0.935215	0.919877	1	0.783901	0.465605	0.0159257	0.00109753	0.0189637	Pattern3	0.036643	391.582	320.289	353.418	164.697	221.738	101.635	202.271	389.696	437.964	355.096	162.69	343.31
Alternative Excision Repair	RAD54L2		RAD54 like protein 2	K10876	GSADVT00020983001			97	207147	212354	3675		0	5.31672e-06	3.67025e-07	0.000198339	0.513832	0.101863	0.0625219	0.0528926	0.885737	0.146101	0.0345074	0.0880407	Pattern4	0.017572	1178.4	1038.5	1021.29	558.165	548.491	322.023	445.069	879.948	868.345	1079.4	476.226	731.121
Alternative Excision Repair	SMC6	Spo homolog Rad18	structural maintenance of chromosomes 6	K22804	GSADVT00008368001			29	89917	94603	3282		0	9.64638e-10	4.67033e-11	1.56415e-05	0	3.97622e-06	1.20038e-06	0.000322997	0.958415	0.88704	0.639981	0.751773	Pattern4	0	1222.88	1128.28	1091.79	515.576	467.31	321.975	299.259	564.622	504.851	1147.65	434.954	456.244
Alternative Excision Repair	SMC6	Spo homolog Rad18	structural maintenance of chromosomes 6	K22804	GSADVT00045606001			280	64071	68604	3282		0	3.24482e-08	1.33845e-09	4.59028e-05	0	6.30219e-07	1.15703e-07	0.000229878	0.957527	0.857059	0.955312	0.834918	Pattern4	0	1380.73	1221.71	1193.61	561.431	548.29	323.268	278.928	564.155	496.341	1265.35	477.663	446.475
Alternative Excision Repair	SMC6	Spo homolog Rad18	structural maintenance of chromosomes 6	K22804	GSADVT00034652001	d		172	52708	56593	3177		0	0.000102584	8.38354e-06	0.000648644	0	4.37341e-05	5.74203e-06	0.000934139	0.929346	0.63142	0.619775	0.537686	Pattern4	0	741.489	657.188	707.607	363.736	414.713	211.889	159.337	339.312	332.116	702.095	330.113	276.922
Alternative Excision Repair	SMC6	Spo homolog Rad18	structural maintenance of chromosomes 6	K22804	GSADVT00008979002	a: IRO GSADVT00008979001		31	504757	508999	3141	31: complement(join(508999..508816,508752..508650,508468..508344,508291..508140,508090..507989,507934..507797,507748..507652,507589..507396,507214..506878,506817..506138,506052..505681,505630..505536,505478..505379,505325..505164,505108..504974,504921..504757))	0.00764734	0.0280168	0.00424767	0.0122093	0.781399	0.54729	0.448684	0.337369	0.769613	0.287508	0.0881911	0.216962	Pattern1	0.356215	81.9419	100.6	105.776	67.7225	58.2828	26.3364	40.3386	94.7434	99.6141	96.106	50.7806	78.232
Alternative Excision Repair	UVDE	UvsE	UV DNA damage endonuclease	K13281	GSADVT00018071001		A2	78	408409	409548	1083		1	0.424334	0.238274	0.184562	6.67572e-06	3.81908e-05	2.62546e-06	0.000284857	0.999913	0.00609083	0.000947758	0.00162307	Pattern2	3e-06	92.5496	93.884	106.297	83.0147	78.0374	81.4035	49.482	33.9312	35.9792	97.5769	80.8185	39.7975
Alternative Excision Repair	UVDE	UvsE	UV DNA damage endonuclease	K13281	GSADVT00014593001	d	A1	59	123850	124989	1083		1	0.718733	0.423758	0.43564	1	0.180679	0.0536964	0.0398806	0.0535877	0.0835443	0.0142466	0.0251597	Pattern1	1	25.0804	18.7768	17.7162	20.7537	20.0667	33.5191	10.3536	13.5725	12.4544	20.5245	24.7798	12.1268
Homologous Recombination	ATM		ataxia telangiectasia mutated family protein	K04728	GSADVT00018626001			82	110975	113423	2082		0.0055542	0.0482633	0.00584449	0.0151416	0.799154	0.714882	0.678495	0.538349	0.685631	0.247923	0.0669048	0.153008	Pattern3	0.31721	58.2688	79.3681	78.337	49.0115	44.7154	31.1009	39.0007	86.5245	63.9324	71.9913	41.6093	63.1525
Homologous Recombination	ATM		ataxia telangiectasia mutated family protein	K04728	GSADVT00035298001			177	228553	231003	2034		1.07288e-05	0.00447303	0.000203887	0.00217226	0.471341	0.00077431	0.000116492	0.000955446	0.905077	0.984612	0.877214	0.810727	Pattern4	0	90.8692	109.844	109.247	43.834	71.2258	38.3315	43.0211	59.0025	50.2326	103.32	51.1304	50.7521
Homologous Recombination	BLM	on scaffold 9	bloom syndrome protein	K10901	GSADVT00003156002	b: IRO GSADVT00003156001	A	9	605467	608778	2683	9: join(605467..605719,605765..605919,605976..606113,606165..606482,606556..606646,606694..606726,606782..607057,607109..607215,607274..607363,607431..607536,607592..607697,607751..608028,608081..608447,608499..608778)	1	0.820372	0.586216	0.590403	9.83477e-06	3.08092e-08	4.32813e-11	0.000121076	2.82526e-05	4.0442e-06	6.05359e-08	0.000353754	Pattern2	0	55.6642	50.5529	59.4015	54.615	72.4633	52.6729	134.462	197.555	218.643	55.2062	59.9171	183.553
Homologous Recombination	BLM	confirmed gaze call	bloom syndrome protein	K10901	GSADVT00053149001		C1	397	43093	46374	2955		0	2.82613e-07	1.32004e-08	4.83132e-05	0	4.51721e-11	4.03543e-12	2.14101e-05	0.0262755	0.0697586	0.044952	0.0360024	Pattern5	0	623.439	578.932	510.176	290.584	276.654	210.691	117.574	205.51	171.227	570.849	259.31	164.77
Homologous Recombination	BLM	confirmed gaze call	bloom syndrome protein	K10901	GSADVT00011162001		B1	41	493382	497424	3120		7.7486e-07	0.000779567	7.66666e-05	0.00134849	0	0.000700233	0.000474808	0.00129604	0.936977	0.887436	0.636687	0.601065	Pattern4	0	431.135	502.771	460.299	302.436	266.375	172.528	204.335	281.297	290.055	464.735	247.113	258.562
Homologous Recombination	BLM	confirmed gaze call	bloom syndrome protein	K10901	GSADVT00063088001		B2	654	2203	6709	3138		0.000127554	0.00519251	0.000908766	0.00334763	0.0009377	0.012614	0.00620268	0.00741809	0.936123	0.997935	0.799641	0.847959	Pattern4	0.000156	370.219	446.18	364.027	253.544	281.001	193.788	193	300.811	235.796	393.475	242.778	243.202
Homologous Recombination	BLM		bloom syndrome protein	K10901	GSADVT00005836002	b: IRO GSADVT00005836001	C2	18	624620	627893	2997	18: Remove G at pos 625,314 of sc18 and join(624620..624738,624797..625313,625362..626107,626159..626670,626729..626833,626895..627284,627335..627893)	0	1.21797e-07	3.45404e-09	3.23513e-05	0	2.21939e-10	5.3636e-11	2.17747e-05	0.603951	0.287373	0.256948	0.180501	Pattern5	0	537.107	511.567	494.439	274.134	213.867	184.355	126.475	194.124	189.95	514.371	224.119	170.183
Homologous Recombination	BRCA2		breast cancer 2 susceptibility protein	K08775
Homologous Recombination	EME1		crossover junction endonuclease EME1	K10882	GSADVT00020981001			97	199787	200727	885		0.863944	0.715996	0.461658	0.461125	0.515242	0.390879	0.323375	0.264272	0.472984	0.221635	0.157136	0.138903	Pattern2	0.222103	93.4738	73.6629	117.761	92.8454	90.3004	138.865	79.3326	85.959	65.0394	94.9659	107.337	76.777
Homologous Recombination	GEN1		Gen homolog 1 endonuclease	K15338	GSADVT00051414002	a: IRO GSADVT00051414001		365	43186	45369	1902	365: join(43186..43343,43398..43716,43769..43855,43915..44358,44419..45082,45140..45369)	1	0.198944	0.0991386	0.0666595	0	8.82135e-10	4.18035e-10	2.11811e-05	0	9.67816e-05	4.42071e-05	0.00039345	Pattern5	0	253.503	238.769	279.135	191.677	196.877	231.725	106.749	92.5341	79.4034	257.136	206.76	92.8955
Homologous Recombination	GEN1		Gen homolog 1 endonuclease	K15338	GSADVT00058440002	a: IRO GSADVT00058440001		504	113365	115548	1905	504: join(113365..113522,113577..113895,113948..114034,114094..114537,114598..115264,115319..115548)	0.0013358	0.0665153	0.0198891	0.0190598	0	1.45591e-11	2.44092e-12	1.16969e-05	0	1.93898e-05	9.39555e-06	0.000164863	Pattern5	0	280.033	211.875	248.184	176.428	171.013	195.644	88.2205	68.8275	72.8165	246.697	181.028	76.6215
Homologous Recombination	MRE11		double strand break repair protein MRE11	K10865	GSADVT00026366001			104	222715	225037	1935		0.0446525	0.167143	0.0868972	0.0558568	0	0.000654685	0.00124161	0.000849495	0.0549859	0.195413	0.199623	0.0944588	Pattern5	0	355.726	342.2	379.253	325.429	244.145	285.475	234.28	219.391	200.647	359.06	285.016	218.106
Homologous Recombination	MRE11		double strand break repair protein MRE11	K10865	GSADVT00034804001			173	139863	142184	1935		0.74672	0.376073	0.252667	0.190731	0	0.00306775	0.0034185	0.00272938	0.10181	0.158237	0.150336	0.0756506	Pattern2	3e-06	337.451	369.874	409.641	374.735	269.786	296.321	239.699	253.383	202.736	372.322	313.614	231.939
Homologous Recombination	MUS81		crossover junction endonuclease MUS81	K08991	GSADVT00003423001			10	406911	408873	1425		0.898337	0.696564	0.430116	0.33302	0.0343279	0.249353	0.269095	0.124815	1	0.128226	0.1797	0.0410676	Pattern2	5e-06	350.789	336.076	288.254	364.194	358.749	329.924	281.005	263.864	258.601	325.04	350.956	267.823
Homologous Recombination	MUS81		crossover junction endonuclease MUS81	K08991	GSADVT00055194001	d		432	101478	103416	1293		0.959019	0.884393	0.669918	0.654407	1	0.835376	0.939842	0.893469	1	0.711995	0.798679	0.676486	Pattern1	0.995107	150.188	116.012	127.557	129.525	155.183	126.175	132.465	128.23	115.03	131.252	136.961	125.242
Homologous Recombination	NBS1		nibrin	K10867																						1										#DIV/0!	#DIV/0!	#DIV/0!
Homologous Recombination	RAD50		DNA repair protein RAD50	K10866	GSADVT00041594001			230	190410	195637	3939		4.17233e-07	0.000767454	8.72327e-05	0.00158163	1.46627e-05	0.00219501	0.000779466	0.00321314	0.947078	0.961021	0.754511	0.828769	Pattern4	1.7e-05	521.416	543.083	581.134	324.872	341.848	183.146	198.426	384.772	281.911	548.544	283.289	288.37
Homologous Recombination	RAD50		partial DNA repair protein RAD50	K10866	GSADVT00057305001	d		482	1549	6736	NA															1										#DIV/0!	#DIV/0!	#DIV/0!
Homologous Recombination	RAD50		partial DNA repair protein RAD50	K10866	GSADVT00057306001	d		482	7018	10429	NA		0.0671923	0.0296009	0.0063858	0.0161356	0.000380218	0.00422007	0.000709751	0.00607624	0.891795	0.695508	0.696432	0.653357	Pattern4	0.002283	238.978	192.303	285.19	156.942	177.245	80.374	74.4247	155.163	126.08	238.824	138.187	118.556
Homologous Recombination	RAD50		partial DNA repair protein RAD50	K10866	GSADVT00052834001	d		390	109548	112240	2100		0	8.49021e-05	2.76614e-06	0.000439574	0	8.40605e-05	1.12361e-05	0.000627626	0.920931	0.992401	0.834969	0.876393	Pattern4	0	345.538	313.226	319.622	158.274	195.495	103.993	107.67	174.135	173.904	326.129	152.587	151.903
Homologous Recombination	RAD51		DNA repair protein RAD51	K04482	GSADVT00055440001			438	65983	67422	1104		0.823491	0.390311	0.214586	0.202089	0	6.75238e-06	1.29257e-06	0.000231085	0.0591746	0.0215367	0.00707965	0.0230655	Pattern2	1e-06	209.528	241.744	164.094	168.902	109.743	213.912	97.5858	85.9514	83.631	205.122	164.186	89.0561
Homologous Recombination	RAD51		DNA repair protein RAD51	K04482	GSADVT00056141001			453	58592	60029	1104		0.434854	0.250375	0.108679	0.0862321	8.43406e-05	0.000183367	6.2901e-05	0.000405639	0.319372	0.140473	0.0819664	0.096425	Pattern2	1e-06	150.713	171.346	155.84	128.203	86.4654	154.798	91.3333	74.6561	81.7352	159.3	123.155	82.5749
Homologous Recombination	RAD51		DNA repair protein RAD51	K04482	GSADVT00056534001			462	76183	77712	1101		0.859146	0.53137	0.388118	0.290466	0	2.52699e-09	6.15816e-10	2.76876e-05	0.000120759	0.000272136	3.94376e-05	0.00158079	Pattern2	0	334.479	314.945	290.484	273.785	203.41	345.115	141.467	98.9735	101.427	313.303	274.103	113.956
Homologous Recombination	RAD51		DNA repair protein RAD51	K04482	GSADVT00065828001			783	24666	26217	1101		1	0.664682	0.604921	0.506381	0	5.08894e-09	7.26024e-10	3.76177e-05	0	5.08786e-06	1.24348e-06	0.000165102	Pattern2	0	334.542	311.912	301.447	301.857	262.585	312.099	142.92	104.614	90.9237	315.967	292.18	112.819
Homologous Recombination	RAD51L1	RAD51B	RAD51 like protein 1	K10869	GSADVT00020628001			94	393570	394788	1110		1	0.239438	0.0410001	0.0335158	0.144053	0.100064	0.0317335	0.0300395	1.19209e-07	0.00578198	0.000380052	0.00223095	Pattern1	0.999995	43.061	45.3388	37.9232	56.7996	53.5113	64.644	34.2878	21.8668	18.6815	42.1077	58.3183	24.9454
Homologous Recombination	RAD51L1	RAD51B	RAD51 like protein 1	K10869	GSADVT00000078001			1	228217	229449	1128		0.853338	0.939386	0.953713	0.76927	1	0.0335747	0.009044	0.0124429	0.53979	0.156194	0.0700901	0.16727	Pattern2	0.064772	48.3123	71.6552	60.0372	52.4304	33.4446	89.7833	35.6324	32.4231	36.6712	60.0016	58.5528	34.9089
Homologous Recombination	RAD51L2	RAD51C	RAD51 like protein 2	K10870	GSADVT00017565001			76	25376	26583	876		1	0.435511	0.141879	0.1166	0.903717	0.55339	0.442448	0.345905	1	0.149714	0.0579134	0.0374866	Pattern1	1	40.9604	31.7761	43.7591	46.9689	49.6095	55.0671	41.2664	30.161	25.1924	38.8319	50.5485	32.2066
Homologous Recombination	RAD51L2	RAD51C	RAD51 like protein 2	K10870	GSADVT00030107001			132	62709	64036	831		1	0.462837	0.159416	0.119278	0.74746	0.586585	0.461766	0.370773	0.260407	0.195616	0.0753328	0.0603941	Pattern2	0.255091	24.1562	33.2205	26.0637	37.1382	30.6575	40.7018	32.0154	19.6047	14.5301	27.8135	36.1658	22.0501
Homologous Recombination	RAD52		DNA repair protein RAD52	K10873
Homologous Recombination	RAD54		DNA repair and recombination protein RAD54 and RAD54 like protein	K10875	GSADVT00039753001			210	205931	209300	2265		0	4.11686e-06	3.23715e-06	8.3895e-05	0	8.32743e-19	6.79309e-15	1.14511e-06	0	0.000158679	0.000357434	0.00063825	Pattern5	0	1001.31	941.325	994.402	613.719	516.618	519.702	253.548	324.684	249.488	979.012	550.013	275.907
Homologous Recombination	RAD54		DNA repair and recombination protein RAD54 and RAD54 like protein	K10875	GSADVT00016136001			67	220404	223864	2304		0	0.000241461	0.000178767	0.000392081	0	1.23112e-16	2.02811e-12	1.32816e-06	0	6.51269e-05	0.000503273	0.000369243	Pattern5	0	815.648	725.478	721.989	489.503	458.848	493.054	238.583	266.473	245.226	754.372	480.468	250.094
Homologous Recombination	RAD54L2		RAD54 like protein 2	K10876	GSADVT00019911002	a: IRO GSADVT00019911001		90	220320	224504	3384	90: join(220320..220641,220697..220849,220922..221127,221178..221580,221631..221739,221794..221840,221888..222068,222121..222298,222345..222584,222639..222757,222822..222919,222994..223090,223154..223687,223751..223932,223990..224504)	0.000428677	0.00369527	0.000466058	0.00416239	0.944363	0.822456	0.60345	0.797146	0.489982	0.018369	0.00139135	0.0200532	Pattern3	0.107757	386.667	386.008	464.655	244.915	269.898	119.831	262.967	524.938	536.243	412.443	211.548	441.383
Homologous Recombination	RAD54L2		RAD54 like protein 2	K10876	GSADVT00011619001	d		44	59204	63608	3489		1.78814e-07	0.000286431	1.43225e-05	0.000895868	0.935215	0.919877	1	0.783901	0.465605	0.0159257	0.00109753	0.0189637	Pattern3	0.036643	391.582	320.289	353.418	164.697	221.738	101.635	202.271	389.696	437.964	355.096	162.69	343.31
Homologous Recombination	RAD54L2		RAD54 like protein 2	K10876	GSADVT00020983001			97	207147	212354	3675		0	5.31672e-06	3.67025e-07	0.000198339	0.513832	0.101863	0.0625219	0.0528926	0.885737	0.146101	0.0345074	0.0880407	Pattern4	0.017572	1178.4	1038.5	1021.29	558.165	548.491	322.023	445.069	879.948	868.345	1079.4	476.226	731.121
Homologous Recombination	RECQ1		ATP dependent DNA helicase Q1	K10899	GSADVT00004453002	a: IRO GSADVT00004453001		13	704598	707327	2112	13: join(704598..704680,704731..704921,704982..705161,705229..705417,705477..705602,705658..705906,705961..706023,706100..706210,706264..706396,706450..707018,707110..707327)	0.992434	0.00549221	0.000780896	0.00216872	0	6.43649e-13	6.12635e-13	4.33009e-06	0	0.000882136	0.000501054	0.000800097	Pattern2	0	254.27	269.043	263.263	160.852	191.537	147.891	85.733	91.9912	73.3492	262.192	166.76	83.6911
Homologous Recombination	RECQ1		ATP dependent DNA helicase Q1	K10899	GSADVT00009584001			34	323505	326377	2124		0	3.60336e-13	3.36433e-14	1.82275e-06	0	1.29611e-34	1.70458e-23	6.23352e-08	0	0.00116306	0.00152221	0.00174754	Pattern5	0	1080.11	1111.31	975.31	458.777	333.309	392.616	204.812	229.013	205.317	1055.58	394.901	213.047
Homologous Recombination	RECQ1		ATP dependent DNA helicase Q1	K10899	GSADVT00041449001			229	103014	106822	2130		0	3.33414e-14	5.92687e-15	1.30588e-06	0	1.10119e-33	7.19165e-26	1.06287e-07	0	7.16015e-05	9.19584e-05	0.000447144	Pattern5	0	1087.65	985.912	926.58	422.709	332.238	349.592	168.32	200.028	150.324	1000.05	368.18	172.891
Homologous Recombination	RECQ1		ATP dependent DNA helicase Q1	K10899	GSADVT00057042001			473	128320	131201	2112		0.0455002	0.161078	0.0638964	0.0527558	0	7.87067e-06	1.77794e-06	0.00015619	0.999618	0.0108091	0.00770201	0.00279898	Pattern5	0	203.647	154.158	176.516	142.807	139.564	126.247	79.6553	86.713	73.3354	178.107	136.206	79.9012
Homologous Recombination	RECQL5		ATP dependent DNA helicase Q5	K10902	GSADVT00019316001			86	229677	234652	3000		0	2.18911e-05	4.49631e-07	0.000382024	0.949367	0.759169	0.532895	0.934012	0.534396	0.0031021	0.000112711	0.0207826	Pattern3	0.117133	379.483	375.796	355.596	184.642	161.392	75.418	174.868	512.361	554.26	370.292	140.484	413.83
Homologous Recombination	RECQL5		ATP dependent DNA helicase Q5	K10902	GSADVT00051438002	a: IRO GSADVT00051438001		365	112101	115857	2994	365: complement(join(115857..115758,115698..115656,115599..115361,115295..115230,115176..115038,114969..114822,114758..114535,114479..114320,114269..114196,114138..114021,113962..113738,113662..113475,113423..113327,113273..112101))	0	4.6247e-09	2.2073e-11	2.52267e-05	0.951099	0.918073	0.738648	0.99366	0.232372	0.000266518	5.98296e-06	0.00454756	Pattern3	0.004259	417.67	464.827	449.972	183.463	180.857	110.134	250.032	508.591	621.292	444.156	158.151	459.972
Homologous Recombination	RMI1		RecQ mediated genome instability protein 1	K10990	GSADVT00055452001			438	94905	96702	1509		0.982288	0.890754	0.92283	0.856117	0	1.18073e-06	3.9703e-07	7.83033e-05	0	0.000176761	6.16958e-05	0.00058437	Pattern2	0	195.35	174.769	196.963	169.306	166.108	216.677	94.1234	76.1566	77.4938	189.027	184.03	82.5913
Homologous Recombination	SLX1		structure specific endonuclease subunit SLX1	K15078	GSADVT00004683001			14	575171	577866	888		0.446633	0.257904	0.0650858	0.0691418	0.00191474	0.0441156	0.0198811	0.0198179	0.000113487	0.00428643	0.000928563	0.0035364	Pattern2	1e-06	110.278	96.0362	126.65	138.067	120.4	175.281	88.5903	65.6003	57.719	110.988	144.583	70.6365
Homologous Recombination	SLX1		structure specific endonuclease subunit SLX1	K15078	GSADVT00029850001			9	144896	147970	888		5.96046e-08	0.000451687	3.08207e-06	0.000317047	0.86489	0.972071	0.892049	0.990706	0.00135309	0.0115656	0.00309643	0.00751737	Pattern3	8e-06	112.379	103.287	120.335	213.654	172.797	241.314	142.684	111.596	79.9708	112	209.255	111.417
Homologous Recombination	SLX4	BTBD12	structure specific endonuclease subunit SLX4 BTB_POZ domain containing protein 12	K10484	GSADVT00046906001			298	141646	143168	1416		0	0.000406516	0.000114814	0.000685348	0	6.7962e-09	6.00085e-09	3.751e-05	0.000903428	0.0410398	0.0338694	0.0216989	Pattern5	0	544.616	564.099	545.045	344.074	367.355	275.335	160.38	231.139	235.719	551.253	328.921	209.079
Homologous Recombination	SLX4	BTBD12	structure specific endonuclease subunit SLX4 BTB_POZ domain containing protein 12	K10484	GSADVT00051683001			369	132947	134468	1416		0.000825047	0.015439	0.00399216	0.00752369	0	6.4118e-07	8.2827e-08	0.000138147	0.0507901	0.0599801	0.0357823	0.03832	Pattern5	0	455.239	468.626	425.179	317.859	338.325	210.691	127.369	203.18	204.334	449.681	288.958	178.294
Homologous Recombination	TOP3A		DNA topoisomerase 3 alpha	K03165	GSADVT00027158001			110	53648	56912	2457		0.99985	0.0422116	0.0317487	0.0138387	0	1.16411e-05	0.000145374	0.000145496	0	0.0556819	0.093516	0.020601	Pattern2	0	589.694	620.516	600.08	479.923	457.968	449.156	308.819	358.637	324.948	603.43	462.349	330.801
Homologous Recombination	TOP3A		DNA topoisomerase 3 alpha	K03165	GSADVT00055704001			444	89391	92760	2457		2.65241e-05	0.00563965	0.00176732	0.00363629	0	1.73825e-05	5.48977e-05	0.000230372	0.453143	0.311436	0.345113	0.203308	Pattern5	0	601.31	693.861	609.835	441.977	456.184	328.966	277.435	352.409	353.814	635.002	409.042	327.886
Homologous Recombination	TOP3B		DNA topoisomerase 3 beta	K03165	GSADVT00035784001			182	82676	86142	2376		5.96046e-08	0.000456849	4.64221e-05	0.000932702	0	5.03877e-06	3.32516e-07	0.000349042	0.614127	0.23994	0.18161	0.150932	Pattern5	0	485.402	488.284	423.512	279.629	290.455	185.145	114.965	216.066	205.884	465.733	251.743	178.972
Homologous Recombination	TOP3B		DNA topoisomerase 3 beta	K03165	GSADVT00035793001			182	120736	124183	2289		0.00895321	0.014863	0.00262646	0.00936495	0	2.33418e-05	1.47315e-06	0.000512043	0.861447	0.487152	0.420205	0.497777	Pattern4	3e-06	331.706	361.006	301.812	207.537	235.74	90.1903	90.0895	164.717	155.984	331.508	177.822	136.93
Nonhomologous End Joining	APLF		aprataxin and PNK like factor	K13295	GSADVT00000756002	a: IRO GSADVT00000756001	A1	3	18804	20367	1335	3: complement(join(20367..19764,19713..19600,19537..19262,19205..19080,19018..18804))	0	2.33531e-06	9.08241e-09	5.11382e-05	0	1.34402e-06	6.90363e-08	0.000151163	0.836315	0.605849	0.609496	0.465337	Pattern4	0	245.71	220.989	201.277	86.2916	114.826	96.1399	61.8592	102.314	89.9481	222.659	99.0858	84.7071
Nonhomologous End Joining	APLF		aprataxin and PNK like factor	K13295	GSADVT00015140001		A2	61	492163	493942	1341		0	6.11285e-07	1.90548e-09	4.35365e-05	6.55651e-07	0.000661148	7.15717e-05	0.00202651	0.897577	0.734791	0.459768	0.572312	Pattern4	0	255.268	298.985	232.249	131.076	99.2189	96.5948	79.9982	136.712	151.528	262.167	108.963	122.746
Nonhomologous End Joining	APLF		aprataxin and PNK like factor	K13295	GSADVT00007489001	d	B1	25	351842	353414	1251		0.945716	0.935592	1	0.982007	0.000541329	0.0367042	0.00645002	0.00591732	0.000211537	0.0491756	0.012124	0.00457745	Pattern2	2e-06	172.244	175.52	136.519	147.46	177.256	149.639	268.924	232.934	210.34	161.428	158.118	237.399
Nonhomologous End Joining	APLF		aprataxin and PNK like factor	K13295	GSADVT00037016001	d	B2	193	295066	297519	1248		0.901507	0.655236	0.373133	0.298623	0.334588	0.110639	0.0254784	0.0301167	0.66572	0.320038	0.143442	0.0650446	Pattern2	0.112431	235.26	163.907	209.468	219.552	221.849	233.437	339.517	275.28	233.865	202.878	224.946	282.887
Nonhomologous End Joining	APLF		aprataxin and PNK like factor	K13295	GSADVT00013310001		C1	52	335789	337024	912		0.978716	0.923911	0.789428	0.789478	1	0.861644	0.943167	0.868453	0.951326	0.76734	0.781334	0.791681	Pattern1	0.951113	46.2223	33.2205	50.5851	48.0612	34.9719	55.0671	47.734	34.6852	41.5145	43.3426	46.0334	41.3112
Nonhomologous End Joining	APLF		aprataxin and PNK like factor	K13295	GSADVT00038860002	a: IRO GSADVT00038860001	C2	201	170869	172035	906	201: complement(join(172035..171937,171877..171569,171518..171407,171352..171299,171251..171159,171107..170869))	1	0.222099	0.0359568	0.0344367	1	0.759169	0.756487	0.630747	0.63941	0.126838	0.0575793	0.0354568	Pattern1	1	45.151	41.8867	43.2068	53.5227	58.6729	70.6295	46.3894	37.7013	33.9035	43.4148	60.9417	39.3314
Nonhomologous End Joining	APLF		aprataxin and PNK like factor	K13295	GSADVT00003852001	d	D1	11	814531	816131	1254		0.00428832	0.0530331	0.00967586	0.0136264	0	0.000816104	0.000247526	0.000978382	0.560619	0.369178	0.330651	0.220586	Pattern4	0	160.691	168.991	134.435	122.338	86.9559	102.951	85.0808	90.8074	71.9931	154.706	104.082	82.6271
Nonhomologous End Joining	APLF		aprataxin and PNK like factor	K13295	GSADVT00040566202	a: IRO GSADVT00040566001 GSADVT00040567001	D2	220	62250	63773	1248	220: complement(join(63773..63675,63624..63067,63015..62847,62780..62727,62667..62530,62479..62250))	0.664243	0.416752	0.234274	0.176979	0.999999	0.0116047	0.00432349	0.00296331	0.553774	0.314121	0.240255	0.237052	Pattern2	0.000207	112.379	114.105	102.129	97.2146	63.5447	106.543	68.8782	67.5381	65.0048	109.538	89.1008	67.1404
Nonhomologous End Joining	APTX		aprataxin	K10863	GSADVT00011156001	d	A1	41	477704	478678	630		1	0.090729	0.00697206	0.00845915	0.782993	0.64709	0.580609	0.46067	0.0428628	0.0729465	0.0201577	0.0214169	Pattern3	0.015569	54.4669	63.7689	48.6571	83.8449	78.539	87.0658	70.4177	40.1217	32.0561	55.631	83.1499	47.5318
Nonhomologous End Joining	APTX		aprataxin	K10863	GSADVT00043478001	d	A2	252	165390	166577	630		0.0673182	0.10918	0.014051	0.0177515	0.475857	0.259729	0.181905	0.144088	0.00080657	0.0129514	0.00376122	0.00702988	Pattern2	0.000262	134.581	113.889	96.1992	156.461	137.736	189.467	109.761	85.0466	65.503	114.89	161.221	86.7702
Nonhomologous End Joining	ARTEMIS	DCLRE1C, SCIDA	DNA cross link repair 1C protein	K10887	GSADVT00000859001		A1	3	272715	275084	1872		0.878687	0.687447	0.652334	0.567004	0.000299871	0.0253033	0.0289565	0.0124616	0.150738	0.144565	0.139448	0.0613566	Pattern2	6.5e-05	521.573	421.005	467.479	431.797	391.29	491.402	382.786	297.086	291.536	470.019	438.163	323.803
Nonhomologous End Joining	ARTEMIS	DCLRE1C, SCIDA	DNA cross link repair 1C protein	K10887	GSADVT00015049001		A2	61	237660	240051	1884		0.00573248	0.198245	0.148501	0.0760785	0	0.0101581	0.026358	0.00508813	0.475971	0.368597	0.423521	0.236208	Pattern5	0	615.866	594.387	622.59	551.272	451.513	514.171	471.047	416.976	382.383	610.948	505.652	423.469
Nonhomologous End Joining	ARTEMIS	DCLRE1C, SCIDA	DNA cross link repair 1C protein	K10887	GSADVT00007383202		B1	336	163378	165559	1884		1	0.538068	0.353774	0.24303	1	0.884715	0.686633	0.628959	0.926099	0.438299	0.18003	0.113525	Pattern1	1	49.1315	47.9675	48.1152	32.3976	51.0364	34.0698	53.7982	55.6019	42.7945	48.4047	39.1679	50.7315
Nonhomologous End Joining	ARTEMIS	DCLRE1C, SCIDA	DNA cross link repair 1C protein	K10887	GSADVT00049760001	b: IRO GSADVT00007383001 GSADVT00007384001	B2	25	55399	57559	1863	25: join(55399..55723,55775..56156,56211..56476,56532..57095,57234..57559)	1	0.560773	0.421083	0.356253	0.871342	0.960411	0.90691	0.940238	0.878601	0.669351	0.403187	0.312491	Pattern1	0.738575	135.485	122.295	105.276	103.779	111.493	101.754	151.949	110.088	97.3515	121.019	105.675	119.796
Nonhomologous End Joining	DNAPKcs		DNA dependent protein kinase catalytic subunit	K06642	GSADVT00014657002	b: IRO GSADVT00014657001	A1	59	280474	295672	12612	59: complement(join(280474..280711,280780..280876,280941..280980,281036..281224,281289..281361,281426..281852,281 916..282850,282903..283909,283975..284312,284374..285531,285599..286599,286667..286816,286879..288227,288285. .289748,289801..289911,289965..290124,290184..290278,290332..290533,290595..290742,290797..290990,291041..291 110,291183..291307,291361..291558,291625..291851,291904..292011,2…	0	1.46087e-05	2.64872e-07	0.000369685	0	3.04469e-07	8.65531e-09	0.000143303	0.894973	0.966868	0.912315	0.880543	Pattern4	0	237.886	228.109	268.776	105.025	106.365	40.1631	54.1613	106.582	84.8764	244.924	83.851	81.8732
Nonhomologous End Joining	DNAPKcs		DNA dependent protein kinase catalytic subunit	K06642	GSADVT00026485002	b: IRO GSADVT00026485001	A2	105	120918	136154	12624	105: join(120918..121061,121115..121220,121349..121432,121487..121644,121697..121864,121927..122112,122173..122341,122400..122716,122774..122880,122980..123063,123124..123199,123270..123503,123557..123713,123774..123892,124040..124235,124292..124428,124480..124548,124603..124710,124763..124989,125056..125253,125307..125431,125505. .125574,125625..125818,125877..126024,126086..126287,126340..12643…	0	3.46249e-06	1.47016e-08	0.000122887	0	0.000138738	8.03195e-06	0.00116019	0.889895	0.967908	0.778621	0.970797	Pattern4	0	170.669	200.869	187.677	82.8509	83.1544	49.6202	42.6513	95.4974	81.8735	186.405	71.8752	73.3407
Nonhomologous End Joining	DNAPKcs		DNA dependent protein kinase catalytic subunit	K06642	GSADVT00003032202	b: IRO GSADVT00003032001 GSADVT00003033001	B1	9	280000	293821	12765	9: complement(join(293821..293686,293630..293541,293395..293312,293256..293099,293040..292873,292811..292626,292574..292406,292352..292168,292113..291982,291933..291830,291773..291690,291633..291558,291497..291254,291200..290929,290870..290675,290614..290478,290418..290350,290293..290186,290127..289901,289842..289748,289696..289594,289533..289409,289348..289279,289219..289026,288971..288824,28876…	7.86781e-06	0.000118855	6.21566e-06	0.00101053	0.650477	0.165926	0.0815381	0.0922723	0.895089	0.246007	0.0692493	0.259727	Pattern4	0.188943	373.895	361.092	498.139	200.983	199.553	83.7977	107.57	361.178	309.283	411.042	161.445	259.344
Nonhomologous End Joining	KU70		ATP dependent DNA helicase 2 subunit 1	K10884	GSADVT00013952001		A1	56	84777	87289	1929		0	0.00169883	0.000172998	0.00126889	0.678988	0.469827	0.464674	0.332742	0.0156351	0.0853844	0.0240045	0.0151128	Pattern3	1e-05	246.277	267.728	299.78	162.294	179.285	144.419	198.163	250.382	254.498	271.262	161.999	234.348
Nonhomologous End Joining	KU70		ATP dependent DNA helicase 2 subunit 1	K10884	GSADVT00015998002	b: IRO GSADVT00015998001	A2	66	351391	353802	1890	66: join(351391..351438,351496..352311,352368..352461,352514..352822,352892..353307,353531..353617,353683..353802)	2.49147e-05	0.0227007	0.00392303	0.00656427	0.82581	0.581324	0.323511	0.245227	0.00056237	0.0136501	0.00208889	0.00360784	Pattern3	9e-06	186.433	194.47	216.076	153.381	126.175	115.354	189.759	228.425	254.747	198.993	131.637	224.31
Nonhomologous End Joining	KU70		ATP dependent DNA helicase 2 subunit 1	K10884	GSADVT00044498001		B1	265	32410	37128	1926		0.433836	0.00359249	0.000873311	0.00160932	0	1.00498e-06	3.7086e-06	5.5952e-05	1	0.149661	0.177216	0.0540913	Pattern4	0	350.411	354.275	363.923	231.666	253.287	220.316	171.627	185.581	177.807	356.203	235.09	178.338
Nonhomologous End Joining	KU70		ATP dependent DNA helicase 2 subunit 1	K10884	GSADVT00062176002	b: IRO GSADVT00062176001	B2	616	33999	37840	1923	616: complement(join(37840..37760,37697..36882,36207..36114,36053..35745,35683..35268,34284..34198,34119..34039))+complement(34037..33999)	0.848485	0.003277	0.000482742	0.00132228	0	7.51175e-06	1.25842e-05	0.000107006	1	0.274649	0.305071	0.130879	Pattern4	0	298.654	310.135	312.421	215.085	191.526	187.898	152.426	169.565	153.618	307.07	198.17	158.536
Nonhomologous End Joining	KU80		ATP dependent DNA helicase 2 subunit 2	K10885	GSADVT00004449001		A1	13	686152	689455	2304		0	4.873e-05	9.95475e-07	0.000351274	0.927524	0.882438	0.68216	0.996983	0.407922	0.00564309	0.000227604	0.0183612	Pattern3	0.046841	265.319	227.748	248.861	104.118	141.114	67.0142	131.06	318.908	333.507	247.309	104.082	261.158
Nonhomologous End Joining	KU80		ATP dependent DNA helicase 2 subunit 2	K10885	GSADVT00057036001		A2	473	108890	112197	2301		1.78814e-07	0.00047678	1.91372e-05	0.00109217	0.917943	0.944761	0.767775	0.978973	0.343832	0.0114671	0.000648185	0.0169463	Pattern3	0.032045	235.659	263.338	212.803	132.911	130.902	69.4564	141.898	277.527	306.509	237.267	111.09	241.978
Nonhomologous End Joining	KU80		ATP dependent DNA helicase 2 subunit 2	K10885	GSADVT00041451001		B1	229	111795	115323	2286		0	0.000118762	5.77548e-05	0.000259348	0	6.03573e-15	1.39084e-12	2.05093e-06	0	0.000835825	0.00183033	0.00107319	Pattern5	0	521.72	545.076	513.74	305.855	342.227	317.917	164.064	194.84	175.703	526.845	322	178.202
Nonhomologous End Joining	KU80		ATP dependent DNA helicase 2 subunit 2	K10885	GSADVT00009586202	b: IRO GSADVT00009586001 GSADVT00009587001	B2	34	332309	335784	2277	34: complement(join(332309..332320,332379..332521,332581..332996,333051..333253,333299..333359,333420..333574,333635..333772,333904..333966,334032..334280,334336..334447,334509..334874,334927..334975,335037..335217,335587..335700,335770..335784))	0	3.73157e-05	7.42212e-06	0.000187793	0	3.85231e-09	6.82389e-09	2.39217e-05	0.001185	0.104547	0.10482	0.0447215	Pattern5	0	461.33	487.648	463.78	267.602	292.105	235.148	155.956	210.826	197.235	470.919	264.952	188.006
Nonhomologous End Joining	LIG4		DNA ligase 4	K10777	GSADVT00002212001			6	889237	892784	2691		0.928423	0.616127	0.538299	0.430934	0.913693	0.503325	0.284895	0.208402	0.840477	0.288397	0.119298	0.0844029	Pattern1	0.693023	610.206	485.308	576.299	545.057	573.017	378.287	532.469	620.563	770.786	557.271	498.787	641.273
Nonhomologous End Joining	POLL		DNA polymerase lambda	K03512	GSADVT00001102002	b: IRO GSADVT00001102001	A1	3	889642	891769	1551	3: complement(join(891769..891329,891276..891229,891180..891097,891043..890936,890883..890766,890713..890523,890376..890202,890145..890027,889965..889804,889746..889642))														1
Nonhomologous End Joining	POLL		DNA polymerase lambda	K03512	GSADVT00048616002	b: IRO GSADVT00048616001	A2	317	109397	111526	1551	317: join(109397..109837,109892..109939,109987..110070,110125..110232,110285..110402,110455..110645,110792..110966,111023..111141,111203..111364,111422..111526)	0.711334	0.46111	0.312617	0.244468	0	0.00010438	2.2565e-05	0.000543166	9.89437e-06	0.012731	0.00495642	0.00537741	Pattern2	0	149.138	129.993	168.825	107.045	131.549	143.653	82.6941	69.3704	59.5041	149.319	127.416	70.5229
Nonhomologous End Joining	POLL		DNA polymerase lambda	K03512	GSADVT00063792001	d	B1	685	47966	50655	1650		0.942136	0.96006	0.953317	0.955975	0.629071	0.499731	0.284821	0.131739	0.828914	0.584695	0.357379	0.172437	Pattern2	0.434466	350.128	327.598	302.729	337.837	277.657	356.727	408.529	356.24	343.512	326.818	324.074	369.427
Nonhomologous End Joining	POLL		DNA polymerase lambda	K03512	GSADVT00010687002	b: IRO GSADVT00010687001	B2	39	495120	497603	1647	39: complement(join(497603..497046,496995..496944,496886..496776,496726..496650,496596..496417,496355..496227,496174..496006,495955..495904,495591..495540,495487..495369,495311..495269,495224..495120))	0.90505	0.941288	0.98754	0.909781	0.862221	0.736023	0.472007	0.427803	0.903271	0.701632	0.439216	0.370086	Pattern1	0.752324	156.101	211.152	134.966	184.282	138.171	167.607	240.25	145.942	165.733	167.406	163.353	183.975
Nonhomologous End Joining	POLL		DNA polymerase lambda	K03512	GSADVT00031996002	b: IRO GSADVT00031996001	C1	148	121817	123893	1230	148: join(121817..122281,122334..122363,122417..122503,122558..122665,122717..122896,122959..123087,123142..123310,123365..123416,123475..123526,123580..123741,123789..123893)	0.999719	0.00717084	0.000340626	0.000996878	0.000202	0.0241816	0.0050551	0.00434095	0.951483	0.916094	0.938441	0.900696	Pattern4	1e-06	173.294	192.101	188.626	267.613	278.705	284.912	313.969	253.353	246.319	184.674	277.077	271.214
Nonhomologous End Joining	POLL		DNA polymerase lambda	K03512	GSADVT00032758002	b: IRO GSADVT00032758001	C2	154	326148	328224	1227	154: complement(join(328224..327760,327707..327678,327624..327538,327483..327376,327324..327145,327082..326954,326899..326731,326676..326625,326566..326515,326461..326300,326252..326148))														1
Nonhomologous End Joining	XLF	NHEJ1	non homologous end joining factor 1	K10980	GSADVT00001653001		A1	5	485281	486350	1023		0.901361	0.606281	0.478336	0.355078	1.78814e-07	0.00430811	0.00282559	0.00305822	0.662854	0.155135	0.095055	0.112558	Pattern2	0.005532	342.419	309.211	289.598	234.254	228.538	377.042	231.18	172.68	175.433	313.743	279.945	193.098
Nonhomologous End Joining	XLF	NHEJ1	non homologous end joining factor 1	K10980	AvXLF_A2	b: IRO scaffold343	A2	343	11631	12697	1052	343: join(11631..12045,12093..12697)	0.929882	0.903535	0.934167	0.847679	0.000393271	0.00935967	0.00453706	0.00624413	0.285361	0.0638002	0.03045	0.0355542	Pattern2	0.000857	353.909	298.869	290.869	271.48	257.523	391.503	245.487	168.894	165.678	314.549	306.835	193.353
Nonhomologous End Joining	XRCC4		DNA repair protein XRCC4	K10886	GSADVT00005384302	b: IRO GSADVT00005384001 GSADVT00005385001 GSADVT00005386001	A1	17	65327	69945	1167	17: complement(join(65327..65414,65465..65515,65578..65705,65775..66101,69155..69211,69268..69384,69438..69521,69575..69738,69795..69945))	0.90232	0.765944	0.707118	0.614223	0	0.00184768	0.000829363	0.00176402	0.0189801	0.0370746	0.0176398	0.0176823	Pattern2	0	211.807	210.069	186.729	174.986	162.909	231.976	138.738	110.427	98.0019	202.868	189.957	115.722
Nonhomologous End Joining	XRCC4		DNA repair protein XRCC4	K10886	GSADVT00041359002	a: IRO GSADVT00041359001	A2	228	116658	121269	1167	228: join(116658..116808,116865..117028,117078..117161,117215..117331,117388..117444,120495..120821,120891..121018,121081..121131,121182..121269)	1	0.53555	0.405745	0.331556	0.0136995	0.0526139	0.0302141	0.0234341	0.460254	0.266868	0.215671	0.119007	Pattern2	0.002557	219.853	208.798	180.956	180.721	167.078	192.663	171.721	132.128	110.954	203.202	180.154	138.268
Nonhomologous End Joining	XRCC4		DNA repair protein XRCC4	K10886	GSADVT00001916001		B1	6	166856	170249	1065		0.916462	0.857122	0.650139	0.716997	0.806931	0.55335	0.577628	0.436642	0.892659	0.524927	0.484399	0.537056	Pattern1	0.712998	211.104	226.766	225.1	211.906	180.601	307.657	223.879	167.394	198.578	220.99	233.388	196.617
Replicative Polymerases	POLA1		DNA polymerase alpha subunit A	K02320	GSADVT00008852002	a: IRO GSADVT00008852001		31	114692	120771	4440	31: complement(join(120771..120646,120587..120446,120395..120208,120155..119624,119554..119427,119354..119280,119215..119132,119073..118935,118880..118684,118650..118566,118510..118449,118388..118299,118237..118118, 118068..117887,117787..117658,117594..117460,117406..117170,117107..116943,116877..116755, 116698..116666,116612..116520,116465..116260,116192..116060,116006..115872,115816..115424, 1…	0	4.07756e-07	1.17299e-08	0.000150087	1.01328e-06	0.00184252	0.0003097	0.00643745	0.951914	0.656964	0.381144	0.679254	Pattern4	0	802.657	851.008	865.657	333.348	330.444	135.704	124.317	413.855	439.051	839.774	266.499	325.741
Replicative Polymerases	POLA1		DNA polymerase alpha subunit A	K02320	GSADVT00060020001			551	37397	43657	4410		0	6.85662e-08	2.03864e-09	9.16997e-05	0	0.000509247	7.3292e-05	0.00401344	0.961746	0.792788	0.538929	0.852659	Pattern4	0	1175	1071.45	1166.5	425.8	435.437	182.727	145.952	514.351	522.702	1137.65	347.988	394.335
Replicative Polymerases	POLA2		DNA polymerase alpha subunit B	K02321	GSADVT00026356002	a: IRO GSADVT00026356001		104	199199	200488	879	104: complement(join(200488..200432,200375..200217,200163..200066,200005..199906,199847..199741,199684..199628,199556..199430,199374..199201))	0.0222456	0.154165	0.0669209	0.0541236	0	1.51138e-05	5.58455e-06	0.000246328	0.998881	0.0161839	0.0119349	0.00489028	Pattern5	0	223.15	181.442	238.888	152.878	173.566	171.666	104.887	108.587	90.64	214.493	166.037	101.371
Replicative Polymerases	POLA2		DNA polymerase alpha subunit B	K02321	GSADVT00034816001			173	164406	165908	882		0.395675	0.152095	0.0616762	0.0689418	0.00029844	0.0031663	0.000929822	0.00489542	0.48765	0.236932	0.160772	0.103264	Pattern2	0.000991	168.599	195.539	240.493	154.058	173.143	115.641	139.834	98.7699	83.7209	201.544	147.614	107.442
Replicative Polymerases	POLD1		DNA polymerase delta subunit 1	K02327	GSADVT00044228001			261	166671	171332	3354		0	0.000132656	3.74422e-05	0.000510135	0	6.40175e-10	1.77031e-08	1.89475e-05	0.248891	0.129553	0.126003	0.0741705	Pattern5	0	1533.34	1559.65	1490.46	929.175	961.153	637.773	492.642	708.656	594.08	1527.82	842.7	598.459
Replicative Polymerases	POLD1		DNA polymerase delta subunit 1	K02327	GSADVT00055556001			440	130957	136623	3354		0	0.000544158	0.000179336	0.000943615	0	1.09302e-08	5.37423e-08	4.20187e-05	0.132124	0.0850934	0.0765327	0.0490043	Pattern5	0	1536.59	1460.53	1458.78	1002.01	937.385	669.472	453.298	697.602	606.382	1485.3	869.622	585.761
Replicative Polymerases	POLD2		DNA polymerase delta subunit 2	K02328	GSADVT00012512001			48	293576	296072	1593		0	6.82362e-05	2.00984e-05	0.000283885	0	5.10435e-13	2.15388e-10	4.2206e-06	0	0.0133058	0.0214424	0.0065403	Pattern5	0	732.121	785.492	683.753	466.215	432.706	366.495	239.894	290.021	271.692	733.789	421.805	267.202
Replicative Polymerases	POLD2		DNA polymerase delta subunit 2	K02328	GSADVT00052780001	d		389	123773	126131	1413		9.53674e-07	0.0220746	0.00517703	0.00640542	0	1.35314e-06	8.24535e-07	6.84114e-05	0.999993	0.0490943	0.0499329	0.0157731	Pattern5	0	308.695	287.675	264.587	198.995	217.234	179.387	121.137	139.774	141.378	286.986	198.539	134.096
Replicative Polymerases	POLE1		DNA polymerase epsilon subunit 1	K02324	GSADVT00019361001			86	372979	380775	6693		0	1.43139e-09	4.13822e-11	2.51556e-05	0	1.04501e-06	9.46148e-08	0.000375968	0.949151	0.800302	0.857929	0.680852	Pattern4	0	1074.56	935.952	1141.38	422.884	418.146	248.065	178.539	444.898	361.308	1050.63	363.032	328.248
Replicative Polymerases	POLE1		DNA polymerase epsilon subunit 1	K02324	GSADVT00033727002	a: IRO GSADVT00033727001		163	247275	255069	6702	163: join(247275..247476,247543..247692,247750..248077,248140..248290, 248352..248961,249016..249220,249278..249738,249794..250095,250157..250220,250279..250394, 250446..251038,251089..252116,252168..252623, 252687..253115,253171..253326,253431..253710, 253773..254132,254184..254519,254595..255069)	0	6.42867e-11	1.4811e-12	1.43766e-05	0	1.7003e-09	4.44776e-10	5.97268e-05	0.950524	0.975458	0.861372	0.944687	Pattern4	0	1080.59	996.615	1159.64	369.033	407.935	216.414	213.418	408.659	357.585	1078.95	331.127	326.554
Replicative Polymerases	POLE2		DNA polymerase epsilon subunit 2	K02325	GSADVT00008396001			29	168395	171361	1572		1.54972e-06	0.0439838	0.0265677	0.0153505	0	1.42428e-10	7.20613e-09	9.66586e-06	0	0.000460751	0.0014022	0.000741963	Pattern5	0	570.631	519.901	541.294	413.697	441.535	365.071	212.033	244.855	208.175	543.942	406.768	221.688
Replicative Polymerases	POLE2		DNA polymerase epsilon subunit 2	K02325	GSADVT00045627001			280	126243	128666	1569		1	0.208708	0.126315	0.0768539	0	8.21891e-09	1.15034e-08	2.97996e-05	0	0.000203413	0.00020873	0.000376775	Pattern2	0	326.297	309.167	350.771	281.005	255.227	274.186	155.72	126.126	123.25	328.745	270.139	135.032
Replicative Polymerases	POLG1		DNA polymerase gamma 1	K02332	GSADVT00026603001			106	62426	66985	3183		7.56979e-06	0.00519251	0.000361704	0.00307542	0.000797451	0.0166655	0.00316899	0.0132351	0.880169	0.990884	0.874439	0.917761	Pattern4	0.000737	115.992	126.397	119.668	62.7417	81.5156	35.4105	28.3177	70.607	79.1543	120.686	59.8893	59.3597
Replicative Polymerases	POLG1		DNA polymerase gamma 1	K02332	GSADVT00067324001			885	21417	25972	3195		2.34842e-05	0.00739485	0.000753567	0.00510801	0.00108552	0.019898	0.00422839	0.0140756	0.878612	0.773081	0.517818	0.609579	Pattern4	0.00134	129.771	132.145	134.612	81.4418	72.3295	25.6421	35.5518	84.7224	86.2118	132.176	59.8045	68.8287
Replicative Polymerases	POLG2		DNA polymerase gamma 2	K02333	GSADVT00051475001			366	33576	34493	915		0.0649657	0.101026	0.0120001	0.0208831	0.686443	0.447293	0.391496	0.282517	0.00821501	0.0306082	0.010918	0.015008	Pattern3	0.001125	78.56	83.7446	97.3142	130.169	98.5277	148.49	89.2962	59.0855	65.8835	86.5396	125.729	71.4217
Replicative Polymerases	POLG2		DNA polymerase gamma 2	K02333	GSADVT00055942001			449	38412	39329	915		4.17233e-06	0.00588971	0.00014067	0.00215316	0.795212	0.576841	0.304464	0.296771	0.0017103	0.0610159	0.0329483	0.0176092	Pattern3	0.000268	94.7341	52.0262	90.2694	150.552	132.24	155.576	115.758	89.4576	77.3415	79.0099	146.123	94.1857
Cross Pathway and Accessory Factors	HMGB1		high mobility group protein B1	K10802	GSADVT00006310001			20	579085	580171	861		0.927004	0.83388	0.840234	0.757724	1	0.116127	0.121123	0.0390825	0.0787768	0.312563	0.351235	0.178231	Pattern2	0.00021	266.768	284.541	281.376	302.567	259.753	232.239	209.088	208.111	229.022	277.562	264.853	215.407
Cross Pathway and Accessory Factors	HMGB1		high mobility group protein B1	K10802	GSADVT00032644001			154	17187	19093	831		1	0.339414	0.174121	0.148945	1	0.797408	0.871706	0.873055	1	0.554832	0.308277	0.15349	Pattern1	1	115.309	144.148	114.238	104.664	89.1855	107.716	114.891	117.296	119.001	124.565	100.522	117.063
Cross Pathway and Accessory Factors	LIG1		DNA ligase 1	K10747	GSADVT00040445001	d							0	1.51355e-08	2.04285e-09	2.04076e-05	0	2.34695e-11	6.61995e-11	1.39841e-05	0.127384	0.159287	0.149408	0.0832622	Pattern5	0	773.827	745.454	684.118	359.017	360.577	279.513	184.448	268.637	270.792	734.466	333.036	241.292
Cross Pathway and Accessory Factors	LIG1		DNA ligase 1	K10747	GSADVT00059214001			527	124	2987	2091		0	2.75903e-06	8.78884e-07	5.70075e-05	0	9.20403e-11	9.13146e-09	7.86671e-06	1	0.125394	0.162848	0.0491406	Pattern4	0	604.114	556.516	541.2	329.372	300.377	298.895	216.255	240.044	242.334	567.277	309.548	232.878
Cross Pathway and Accessory Factors	LIGK		DNA ligase ATP	K00000	GSADVT00019625001	d	A1	88	209597	211231	1383		0.863716	0.829003	0.602614	0.694528	0.917368	0.312201	0.106087	0.0701175	0.852463	0.578297	0.301663	0.218552	Pattern1	0.439569	66.1669	63.5523	56.2751	64.4457	86.9559	49.0815	71.9372	74.6486	91.754	61.9981	66.8277	79.4466
Cross Pathway and Accessory Factors	LIGK		DNA ligase ATP	K00000	GSADVT00027869001	d	A2	115	83305	84850	1377		1	0.490454	0.253025	0.184975	0.38571	0.187198	0.0403972	0.0807694	0.0997988	0.0524998	0.00440775	0.0202546	Pattern2	0.012984	27.307	27.443	32.3061	19.6614	18.9519	27.5335	31.5986	43.7335	59.0821	29.0187	22.0489	44.8047
Cross Pathway and Accessory Factors	LIGK		DNA ligase ATP	K00000	GSADVT00042987002	a: IRO GSADVT00042987001	B1	246	84184	85934	1566	246: join(84184..84281,84342..84449,84514..84866,84928..85934)	0.375401	0.232606	0.0773219	0.0763249	0.000191867	0.00110246	3.29011e-05	0.001056	0	1.37707e-05	4.02606e-07	0.000210258	Pattern2	0	94.125	67.8854	69.8228	48.0612	60.2002	62.2497	135.134	144.773	185.57	77.2777	56.837	155.159
Cross Pathway and Accessory Factors	LIGK		DNA ligase ATP	K00000	GSADVT00047807001		B2	305	167	2363	1566		0.649323	0.40364	0.216873	0.160301	0.0270059	0.0053977	0.000257859	0.00513227	0.00300711	0.00128954	3.40999e-05	0.00273351	Pattern2	4.3e-05	57.1136	67.8854	53.1487	32.769	62.4299	39.5046	82.6941	141.757	123.021	59.3826	44.9012	115.824
Cross Pathway and Accessory Factors	PCNA		proliferating cell nuclear antigen	K04802	GSADVT00002690001			8	284877	286099	783		0.975422	0.679963	0.428017	0.446368	0	7.65995e-05	8.9507e-05	0.000676074	0.0133533	0.00116011	0.00027024	0.00314633	Pattern2	0	1074.42	1047.17	937.918	974.331	909.693	1485.61	660.208	466.742	395.08	1019.84	1123.21	507.343
Cross Pathway and Accessory Factors	PCNA		proliferating cell nuclear antigen	K04802	GSADVT00017629001			76	176920	178031	783		0.937425	0.812855	0.810827	0.694026	0	8.70267e-07	1.80477e-06	0.000124608	0.000126839	0.000739947	0.000283118	0.00185299	Pattern2	0	552.609	540.267	528.59	460.666	447.901	641.101	296.663	242.419	196.149	540.489	516.556	245.077
Cross Pathway and Accessory Factors	PCNA		proliferating cell nuclear antigen	K04802	GSADVT00035157001			176	183358	184580	783
Cross Pathway and Accessory Factors	PCNA		proliferating cell nuclear antigen	K04802	GSADVT00045351001			276	97267	98599	783		0.95316	0.916327	0.969115	0.888128	0	4.45921e-05	3.15122e-05	0.00056569	0.00170147	0.00240964	0.000634571	0.00366795	Pattern2	0	617.389	570.454	523.963	526.772	458.447	694.408	346.737	266.548	204.466	570.602	559.876	272.584
Cross Pathway and Accessory Factors	PNKP		bifunctional polynucleotide phosphatase_kinase	K08073	GSADVT00001038001	d		3	718719	721776	1251		0.926031	0.908139	0.719294	0.716405	0.897763	0.768757	0.877352	0.782652	0.927707	0.713822	0.762402	0.769229	Pattern1	0.813884	326.507	327.496	295.653	322.621	268.014	392.018	345.581	293.105	257.964	316.552	327.551	298.883
Cross Pathway and Accessory Factors	PNKP		bifunctional polynucleotide phosphatase_kinase	K08073	GSADVT00005514001	d		17	420556	423683	1251		0.930741	0.925524	0.992729	0.926306	0.993543	0.770074	0.898139	0.81507	0.942255	0.871424	0.992573	0.920812	Pattern1	0.841009	333.513	351.675	344.237	296.712	305.104	409.903	342.28	341.197	292.712	343.142	337.24	325.396
Cross Pathway and Accessory Factors	PNKP		bifunctional polynucleotide phosphatase_kinase	K08073	GSADVT00014530001			58	479949	482370	1704		0.945377	0.542508	0.409548	0.330614	0.769064	0.532126	0.53613	0.382291	0.961108	0.999195	0.79674	0.76742	Pattern1	0.787871	193.449	196.203	176.6	171.01	183.064	142.696	146.523	165.584	185.369	188.751	165.59	165.825
Cross Pathway and Accessory Factors	PNKP		bifunctional polynucleotide phosphatase_kinase	K08073	GSADVT00017002002	a: IRO GSADVT00017002001		72	366861	369155	1698	72: join(366861..367005,367064..367545,367592..367834,367892..367963,368011..368059,368118..368185,368236..368328,368379..368475,368535..368596,368659..368768,368824..368911,368967..369155)	0.944956	0.957579	0.822073	0.833319	0.739249	0.437911	0.384171	0.277589	0.743083	0.465426	0.430718	0.300105	Pattern1	0.478275	109.028	123.003	112.071	134.833	119.052	95.5294	106.265	75.7042	105.924	114.701	116.471	95.9644
Cross Pathway and Accessory Factors	RFC1		replication factor C subunit 1	K10754	GSADVT00007968001			27	240392	243209	2445		0	1.3499e-06	1.14834e-07	0.000106708	0	3.71024e-09	2.40715e-09	4.9428e-05	0.754618	0.299381	0.266723	0.208075	Pattern5	0	892.77	913.94	905.581	458.635	476.741	300.774	217.963	363.229	350.742	904.097	412.05	310.645
Cross Pathway and Accessory Factors	RFC1		replication factor C subunit 1	K10754	GSADVT00020011002	a: IRO GSADVT00020011001		91	36945	40202	2442	91: complement(join(40202..40140,40075..39772,39708..39304,39241..39026,38968..38139,37568..36945))	0	6.57338e-07	1.11816e-07	6.99217e-05	0	9.97652e-07	2.92909e-07	0.000202723	0.874291	0.42285	0.404605	0.293135	Pattern4	0	957.182	953.096	927.32	488.312	516.819	357.745	243.282	459.194	386.867	945.866	454.292	363.114
Cross Pathway and Accessory Factors	RFC1		replication factor C subunit 1	K10754	GSADVT00029219001			125	124189	126940	2466		2.51532e-05	0.00233917	0.000733785	0.0024807	6.81281e-05	0.00464646	0.00382171	0.00443847	0.965139	0.953617	0.876863	0.936783	Pattern4	3.8e-05	1080.73	1077.5	1227.63	738.394	794.866	513.56	499.526	815.856	692.6	1128.62	682.273	669.327
Cross Pathway and Accessory Factors	RFC2		replication factor C subunit 2 of RFC2_4	K10755	GSADVT00006589001			21	700508	702245	1032		1	0.946512	0.837359	0.750877	0.849817	0.902279	0.704316	0.740367	0.904522	0.980309	0.848567	0.820144	Pattern1	0.786129	60.3799	58.887	46.1977	50.3659	51.9952	67.0621	69.6513	61.8	41.1132	55.1549	56.4744	57.5215
Cross Pathway and Accessory Factors	RFC2		replication factor C subunit 2 of RFC2_4	K10755	GSADVT00022105001			971	23700	25768	1071		0.794593	0.514939	0.416442	0.296016	0	7.77294e-10	8.28687e-11	3.57167e-05	0	1.11559e-05	1.02393e-06	0.000377915	Pattern2	0	431.713	443.609	419.302	376.144	320.02	456.123	185.121	102.389	121.451	431.541	384.096	136.32
Cross Pathway and Accessory Factors	RFC2		replication factor C subunit 2 of RFC2_4	K10755	GSADVT00028639001			120	319410	320840	1044		0.907018	0.989057	0.891426	0.999301	0.0019843	0.0708695	0.0463562	0.0281376	0.564731	0.176667	0.107431	0.123876	Pattern2	0.035446	179.081	150.547	173.692	160.448	127.491	222.639	139.437	117.658	96.5766	167.773	170.193	117.891
Cross Pathway and Accessory Factors	RFC2		replication factor C subunit 2 of RFC2_4	K10755	GSADVT00036333001			187	181270	182799	1071		0.459002	0.18008	0.0955704	0.0675554	0	4.74879e-08	9.38117e-09	8.81833e-05	2.62856e-05	0.000718133	0.000136972	0.00155855	Pattern2	0	466.266	555.895	435.246	363.342	331.034	462.061	233.056	147.947	144.242	485.802	385.479	175.082
Cross Pathway and Accessory Factors	RFC3_5		replication factor C subunit 3_5	K10756	GSADVT00008698001			30	334864	336479	969		0.928096	0.935364	0.761996	0.768151	0	2.45513e-05	3.44402e-06	0.000458614	5.90086e-06	0.000316404	5.59326e-05	0.0013397	Pattern2	0	305.218	277.622	220.098	291.622	211.069	322.071	148.675	96.5455	110.871	267.646	274.921	118.697
Cross Pathway and Accessory Factors	RFC3_5		replication factor C subunit 3_5	K10756	GSADVT00037595001			199	171360	173103	969		0.924505	0.880544	0.68012	0.652352	0	9.54256e-06	2.44908e-06	0.000310925	1.19209e-06	0.000228784	4.7366e-05	0.00103551	Pattern2	0	285.032	311.681	319.726	288.389	279.452	385.422	169.328	138.711	104.312	305.48	317.754	137.45
Cross Pathway and Accessory Factors	RFC4		replication factor C subunit 4 of RFC2_4	K10755	GSADVT00026019002	a: IRO GSADVT00026019001		101	429009	430776	1215	101: join(429009..429265,429318..429396,429449..429528,429577..429696, 429744..429813,429873..429946,429998..430118, 430176..430301,430360..430440,430506..430622, 430687..430776)	1	0.334145	0.311619	0.177281	0	3.04513e-09	1.76843e-06	1.61302e-05	0	8.15912e-05	0.00106129	0.000306121	Pattern2	0	789.245	794.736	770.729	717.619	673.351	666.228	384.252	381.944	357.751	784.903	685.733	374.649
Cross Pathway and Accessory Factors	RFC4		replication factor C subunit 4 of RFC2_4	K10755	GSADVT00062597001			632	20000	21768	1215		0.0585907	0.171436	0.130163	0.0694267	0	6.33365e-08	4.06044e-06	3.6075e-05	0	0.00191591	0.00543312	0.00147432	Pattern5	0	804.011	716.075	692.423	543.987	667.777	599.118	383.526	346.445	343.152	737.503	603.627	357.708
Cross Pathway and Accessory Factors	RPA1		replication factor A1	K07466	GSADVT00003637001			11	189102	192001	1896		0	1.06894e-05	3.69518e-05	9.51415e-05	0	1.89229e-19	1.43219e-13	8.19524e-07	0	2.07514e-05	0.000222144	0.000273785	Pattern5	0	2004.71	1937.77	1816.73	1208.42	1105.52	1231.56	579.518	659.878	524.308	1919.74	1181.83	587.901
Cross Pathway and Accessory Factors	RPA1		replication factor A1	K07466	GSADVT00009421002	a: IRO GSADVT00009421001		33	434942	437740	1911	33: complement(join(437740..437705,437643..437596,437538..437445,437378..437264, 437208..437090,437036..436989,436911..436731,436676..436505,436441..436243,436158..436022, 435969..435628,435572..435459,435362..435255, 435192..435103,435049..434942))	0	0.000141487	2.16773e-05	0.000459066	0	5.12442e-07	9.67692e-07	8.82072e-05	0.568827	0.324298	0.338513	0.210797	Pattern5	0	648.089	651.584	562.876	386.86	369.094	277.215	222.111	312.536	288.201	620.85	344.39	274.283
Cross Pathway and Accessory Factors	RPA1		replication factor A1	K07466	GSADVT00041690001			231	190305	193270	1911		0	1.47112e-06	9.00425e-08	9.9704e-05	0	8.15816e-06	1.38163e-06	0.000424537	0.920434	0.671883	0.697145	0.561953	Pattern4	0	642.69	631.016	598.058	300.197	338.816	211.206	155.727	296.717	287.467	623.921	283.406	246.637
Cross Pathway and Accessory Factors	RPA1		replication factor A1	K07466	GSADVT00048150002	a: IRO GSADVT00048150001		309	196728	199544	1857	309: join(196728..196775,196830..196923,196982..197096,197149..197270,197327..197371,197430..197592,197647..197818,197878..198076,198154..198290,198345..198414,198473..198625,198680..198798,198857..198970, 199113..199220,199297..199386,199437..199544)	0	0.000843349	0.000813704	0.00071134	0	1.25393e-18	1.08599e-12	9.56008e-07	0	8.39278e-06	0.000115402	0.000194262	Pattern5	0	1814.03	1628.18	1532.88	1100.7	1009.64	1203.07	562.044	555.597	494.445	1658.36	1104.47	537.362
Cross Pathway and Accessory Factors	RPA2		replication factor A2	K10739	GSADVT00006568001			21	652787	654003	774		0.894403	0.447585	0.203937	0.182237	0	8.30405e-05	3.62068e-05	0.000712741	2.28286e-05	0.000174148	3.04665e-05	0.00114752	Pattern2	0	532.16	474.244	464.28	556.046	455.448	700.31	307.037	224.323	177.502	490.228	570.601	236.287
Cross Pathway and Accessory Factors	RPA2		replication factor A2	K10739	GSADVT00011432001			43	90428	91568	762		0.881455	0.683445	0.402213	0.359071	1.78814e-07	0.000412406	0.00019791	0.000722745	9.53674e-06	0.00146454	0.000502483	0.00200648	Pattern2	0	212.154	212.322	197.703	210.814	197.323	275.335	131.88	96.5153	110.013	207.393	227.824	112.803
Cross Pathway and Accessory Factors	RPA2		replication factor A2	K10739	GSADVT00028665001			120	366513	367742	783		0.957435	0.883249	0.689623	0.76062	0	2.97476e-06	1.66807e-06	0.000216771	0.000967503	0.000395684	7.34245e-05	0.00208284	Pattern2	0	534.912	516.593	467.386	500.207	400.733	684.747	279.217	219.799	169.836	506.297	528.562	222.951
Cross Pathway and Accessory Factors	RPA3		replication factor A3	K10740	GSADVT00011456001			43	176437	177362	345		1	0.501479	0.179963	0.189458	1	0.732276	0.696689	0.507661	0.619656	0.26485	0.106477	0.101677	Pattern1	1	16.4577	11.2228	17.2785	17.87	18.9742	28.2159	17.9238	11.1897	9.99116	14.9863	21.6867	13.0349
Cross Pathway and Accessory Factors	RPA3		replication factor A3	K10740	GSADVT00019012002	a: IRO GSADVT00019012001		84	239731	240243	342	84: join(239731..239814,239874..239951,240008..240119,240176..240243)	0.810059	0.607347	0.291193	0.428733	1	0.949366	1	0.974862	0.800054	0.512698	0.365166	0.491182	Pattern1	0.959264	18.2011	13.3315	12.9433	21.4528	10.0111	26.8512	13.6748	12.9391	15.6095	14.8253	19.4384	14.0745
Repair and Translesion Synthesis Polymerases	POLH		DNA polymerase eta	K03509	GSADVT00026562001			105	365800	368603	1854		0.999999	0.0195963	0.00283448	0.00408568	0	1.16273e-07	4.56206e-08	3.1815e-05	6.55651e-07	0.0277918	0.0199188	0.0102248	Pattern2	0	229.788	215.876	206.311	153.457	129.152	159.754	85.6321	100.534	87.5749	217.325	147.454	91.247
Repair and Translesion Synthesis Polymerases	POLH		DNA polymerase eta	K03509	GSADVT00031291001			142	154003	156801	1845		0.101383	0.0554927	0.0121566	0.0198734	5.06639e-06	0.00104297	0.00038094	0.00161691	0.475356	0.342281	0.320438	0.229474	Pattern4	9e-06	285.893	241.99	194.91	176.417	136.175	185.013	141.609	125.674	132.452	240.931	165.868	133.245
Repair and Translesion Synthesis Polymerases	POLK		DNA polymerase kappa	K03511	GSADVT00019324001			86	266901	269472	1827		1	0.803967	0.763944	0.686116	0	1.2931e-05	2.8368e-06	0.000197577	1.78814e-07	0.00123709	0.00036632	0.00163888	Pattern2	0	180.163	178.279	166.449	152.583	148.07	195.787	89.4172	84.0965	63.8009	174.964	165.48	79.1049
Repair and Translesion Synthesis Polymerases	POLK		DNA polymerase kappa	K03511	GSADVT00051447001			365	148607	151186	1827		0.985463	0.79596	0.772266	0.71869	0	1.9129e-07	4.23791e-08	4.75944e-05	0	1.48646e-05	1.11145e-05	0.000131612	Pattern2	0	219.989	182.814	181.623	196.952	170.768	186.091	87.4003	72.7409	78.0404	194.809	184.604	79.3939
Repair and Translesion Synthesis Polymerases	POLQ		DNA polymerase theta	K02349	GSADVT00020967001			97	158514	164981	4638		2.62856e-05	0.0045728	0.00141923	0.00338613	0	3.31223e-10	2.9947e-08	1.41877e-05	0.00705671	0.0473158	0.0467133	0.025878	Pattern5	0	967.297	872.399	946.255	675.041	627.643	439.34	336.155	428.287	381.934	928.65	580.675	382.125
Repair and Translesion Synthesis Polymerases	REV1		DNA polymerase zeta subunit REV1	K03515	GSADVT00036777001			191	248280	252070	2883		7.7486e-07	0.0339248	0.0160218	0.010552	0.394254	0.455823	0.52172	0.325437	0.469299	0.378156	0.216664	0.0742338	Pattern5	3.7e-05	435.599	364.761	410.714	292.856	303.242	297.518	336.76	347.516	381.249	403.691	297.872	355.175
Repair and Translesion Synthesis Polymerases	REV1		DNA polymerase zeta subunit REV1	K03515	GSADVT00066958002	a: IRO GSADVT00066958001		851	40744	44095	2883	851: complement(join(44095..44030,43971..43854,43792..43621,43566..43475,43414..43002,42940..42853,42805..41907, 41855..41632,41556..40746))	0.0650471	0.175597	0.0980673	0.0630269	1	0.910748	0.687375	0.511005	0.000412822	0.19758	0.0920103	0.0247484	Pattern3	8.6e-05	374.158	350.202	342.747	266.401	329.975	250.759	355.047	371.071	366.705	355.702	282.378	364.274
Repair and Translesion Synthesis Polymerases	REV3L		DNA polymerase zeta subunit REV3	K02350	GSADVT00007406001			25	113762	119118	4221		0.022624	0.0275965	0.00641128	0.0136114	0.931419	0.805535	0.833329	0.624775	0.849284	0.179159	0.0410273	0.107837	Pattern1	0.555771	388.063	380.433	400.106	254.659	306.118	129.3	213.223	434.53	434.982	389.534	230.026	360.912
Repair and Translesion Synthesis Polymerases	REV3L		DNA polymerase zeta subunit REV3	K02350	GSADVT00049735202	a: IRO GSADVT00049735001 GSADVT00049736001		336	103387	108751	4218	336: complement(join(108751..108616,108553..108373,108313..108239,108140..108059,108003..107922,107867..107834,107776..107586,107531..107459,107407..107310,107251..107113,107061..107024,106973..106687,106634..106540,106491..106426,106370..105553,105496..105345,105295..104708,104604..104500,104442..103776,103697..103387))	5.96046e-07	0.00122922	0.0001025	0.001927	0.829815	0.382406	0.297603	0.21285	0.798746	0.148756	0.0311198	0.0880693	Pattern3	0.12502	394.386	377.862	375.24	221.584	240.143	116.108	185.457	368.508	360.021	382.496	192.612	304.662
Repair and Translesion Synthesis Polymerases	REV7		DNA polymerase zeta subunit REV7	K03508	GSADVT00001077001			3	823045	823754	645		0	0.00126589	1.21935e-05	0.000644928	0.4156	0.147561	0.0362032	0.0546318	0.35949	0.236567	0.166475	0.0839346	Pattern4	0.004043	50.812	54.8572	78.1494	122.338	136.008	113.725	119.382	79.6101	73.3423	61.2729	124.024	90.7781
Repair and Translesion Synthesis Polymerases	REV7		DNA polymerase zeta subunit REV7	K03508	GSADVT00048641001			317	176305	177014	645		1	0.0254733	0.000757545	0.00253029	0.83441	0.852066	0.909323	0.759245	0.0117015	0.0520016	0.0184535	0.0157066	Pattern3	0.00082	76.2704	66.4699	67.749	114.691	101.449	120.908	91.0509	57.6227	51.2012	70.1631	112.349	66.6249
"IRO" stands for "in region of"; sometimes the region spans multiple gsadvt calls, only one is given for parsability
a is Genewise gene call, gene start, stop, cds and pep length have been changed
b is Genewise plus manual inspection, gene start, stop, cds and pep length have been changed
c is possible pseudogene
d is checked by Genewise or manual curation, no change to Gaze call
Ath - Arabidopsis thalnia
var. - variable length, surveryed across mulitple species
Spo - Schizosaccharamyces pombe
Pte - Pyrenophora teres
